# Supplementary material for: Identification of iron metabolism-related genes as diagnostic signatures in sepsis by blood transcriptomic analysis
Source: Open Life Sci. 2023 Feb 9;18(1):20220549. doi: 10.1515/biol-2022-0549 (PMC9938542; doi:10.1515/biol-2022-0549)
Supplement: Supplementary Tables [file biol-2022-0549-st.xlsx]

## Sheet: TableS1
	Table S1. Iron metabolism-related genes downloaded from MSigDB.
	ID	SYMBOL		ID	SYMBOL		ID	SYMBOL
	1	HFE		173	BTRC		345	ATP6V1F
	2	IFNG		174	C3		346	ATP6V1G2
	3	ISCU		175	CA1		347	ATP6V1G3
	4	LTF		176	CA2		348	ATP6V1H
	5	MIR210		177	CAST		349	RPS27A
	6	SLC11A2		178	CAT		350	TCIRG1
	7	ACO1		179	CCDC28A		351	UBA52
	8	ACO2		180	CCND3		352	UBB
	9	BRIP1		181	CDC27		353	UBC
	10	CDK5RAP1		182	CDR2		354	ALAS1
	11	CDKAL1		183	CIR1		355	COX10
	12	CIAO3		184	CLCN3		356	COX15
	13	CIAPIN1		185	CLIC2		357	TSPO
	14	DDX11		186	CPOX		358	AMBP
	15	DNA2		187	CROCCP2		359	ATP5IF1
	16	DPYD		188	CTNS		360	IBA57
	17	ELP3		189	CTSB		361	SLC25A39
	18	ERCC2		190	CTSE		362	SRRD
	19	ETFDH		191	DAAM1		363	TMEM14C
	20	EXO5		192	DCAF10		364	UGT1A1
	21	IREB2		193	DCAF11		365	UGT1A4
	22	ISCA2		194	DCUN1D1		366	ABAT
	23	LIAS		195	DMTN		367	APBB1
	24	MOCS1		196	E2F2		368	BCL2
	25	MUTYH		197	ELL2		369	BECN1
	26	NDUFS1		198	ENDOD1		370	C1QA
	27	NDUFS2		199	EPB41		371	CCNB1
	28	NDUFS7		200	EPOR		372	CCND1
	29	NDUFS8		201	ERMAP		373	CYP1A1
	30	NDUFV1		202	EZH1		374	DRD2
	31	NFU1		203	FBXO34		375	G6PD
	32	NTHL1		204	FBXO7		376	MAP1LC3A
	33	NUBP1		205	FBXO9		377	MDM2
	34	NUBP2		206	FN3K		378	PDX1
	35	NUBPL		207	FOXJ2		379	SLC6A3
	36	POLA1		208	FOXO3		380	TFAP2A
	37	POLD1		209	FTCD		381	TFF1
	38	POLE		210	GAPVD1		382	ARHGAP1
	39	PPAT		211	GATA1		383	CLTC
	40	PRIM2		212	GCLC		384	DNM2
	41	REV3L		213	GCLM		385	LMTK2
	42	RSAD1		214	GDE1		386	NECTIN1
	43	RSAD2		215	GMPS		387	RAB11B
	44	RTEL1		216	GYPA		388	REP15
	45	SDHB		217	GYPB		389	SFXN1
	46	TYW1		218	GYPC		390	ABCE1
	47	TYW1B		219	GYPE		391	ADI1
	48	AIFM3		220	H1-0		392	AGMO
	49	AOX1		221	H4C3		393	ALKBH1
	50	CISD1		222	HAGH		394	ALKBH2
	51	CISD2		223	HBB		395	ALKBH3
	52	CISD3		224	HBBP1		396	ALKBH8
	53	FDX1		225	HBD		397	ALOX12
	54	FDX2		226	HBQ1		398	ALOX12B
	55	FECH		227	HBZ		399	ALOX15
	56	FXN		228	HDGF		400	ALOX15B
	57	GLRX2		229	HEBP1		401	ALOX5
	58	GLRX5		230	HMBS		402	ALOXE3
	59	ISCA1		231	HTATIP2		403	BBOX1
	60	NDUFV2		232	HTRA2		404	CALR
	61	RFESD		233	ICAM4		405	CDO1
	62	UQCRFS1		234	IGSF3		406	CH25H
	63	UQCRFS1P1		235	KAT2B		407	CYGB
	64	XDH		236	KDM7A		408	CYP11A1
	65	ABCB6		237	KEL		409	CYP11B1
	66	ATP7A		238	KHNYN		410	CYP11B2
	67	HAMP		239	KLF1		411	CYP17A1
	68	MCOLN1		240	KLF3		412	CYP19A1
	69	MMGT1		241	LAMP2		413	CYP1A2
	70	SCARA5		242	LMO2		414	CYP1B1
	71	SLC11A1		243	LPIN2		415	CYP20A1
	72	SLC25A28		244	LRP10		416	CYP21A2
	73	SLC25A37		245	MAP2K3		417	CYP24A1
	74	SLC39A14		246	MARCHF2		418	CYP26A1
	75	SLC40A1		247	MARCHF8		419	CYP26B1
	76	STEAP2		248	MARK3		420	CYP26C1
	77	STEAP3		249	MBOAT2		421	CYP27A1
	78	STEAP4		250	MFHAS1		422	CYP27B1
	79	TF		251	MGST3		423	CYP27C1
	80	TTYH1		252	MINPP1		424	CYP2A13
	81	ABCB7		253	MKRN1		425	CYP2A6
	82	ABCG2		254	MOCOS		426	CYP2A7
	83	ALAS2		255	MOSPD1		427	CYP2B6
	84	ATP13A2		256	MPP1		428	CYP2C18
	85	ATP6AP1		257	MXI1		429	CYP2C19
	86	ATP6V0A2		258	MYL4		430	CYP2C8
	87	ATP6V0D1		259	NARF		431	CYP2C9
	88	ATP6V1A		260	NEK7		432	CYP2D6
	89	ATP6V1G1		261	NFE2		433	CYP2D7
	90	BMP6		262	NFE2L1		434	CYP2E1
	91	CAND1		263	NNT		435	CYP2F1
	92	CCDC115		264	NR3C1		436	CYP2G1P
	93	CP		265	NUDT4		437	CYP2J2
	94	CUL1		266	OPTN		438	CYP2R1
	95	CYBRD1		267	OSBP2		439	CYP2S1
	96	ERFE		268	P4HA2		440	CYP2U1
	97	FBXL5		269	PC		441	CYP2W1
	98	FLVCR1		270	PDZK1IP1		442	CYP39A1
	99	FTH1		271	PGLS		443	CYP3A4
	100	FTH1P19		272	PIGQ		444	CYP3A43
	101	FTHL17		273	PPOX		445	CYP3A5
	102	FTL		274	PPP2R5B		446	CYP3A7
	103	FTMT		275	PRDX2		447	CYP46A1
	104	GDF2		276	PSMD9		448	CYP4A11
	105	GLRX3		277	RAD23A		449	CYP4A22
	106	HEPH		278	RANBP10		450	CYP4B1
	107	HIF1A		279	RAP1GAP		451	CYP4F11
	108	HJV		280	RBM38		452	CYP4F12
	109	HMOX1		281	RBM5		453	CYP4F2
	110	HMOX2		282	RCL1		454	CYP4F22
	111	HPX		283	RHCE		455	CYP4F3
	112	LCN2		284	RHD		456	CYP4F8
	113	MYC		285	RIOK3		457	CYP4V2
	114	NCOA4		286	RNF123		458	CYP4X1
	115	NDFIP1		287	RNF19A		459	CYP4Z1
	116	NEDD8		288	SDCBP		460	CYP4Z2P
	117	SKP1		289	SEC14L1		461	CYP51A1
	118	SLC22A17		290	SELENBP1		462	CYP7A1
	119	SLC46A1		291	SIDT2		463	CYP7B1
	120	SMAD4		292	SLC10A3		464	CYP8B1
	121	SOD1		293	SLC22A4		465	DNAJC24
	122	SRI		294	SLC25A38		466	DOHH
	123	TFR2		295	SLC2A1		467	EGLN1
	124	TFRC		296	SLC30A1		468	EGLN2
	125	TMEM199		297	SLC30A10		469	EGLN3
	126	TMPRSS6		298	SLC4A1		470	ETHE1
	127	TTC7A		299	SLC66A2		471	FA2H
	128	B2M		300	SLC6A8		472	FAXDC2
	129	BDH2		301	SLC6A9		473	FTO
	130	BTBD9		302	SLC7A11		474	HAAO
	131	EIF2AK1		303	SMOX		475	HBA1
	132	EPAS1		304	SNCA		476	HBA2
	133	EPB42		305	SPTA1		477	HIF1AN
	134	HEPHL1		306	SPTB		478	JMJD6
	135	HYAL2		307	SYNJ1		479	KDM3A
	136	MELTF		308	TAL1		480	MIOX
	137	NEO1		309	TCEA1		481	MSMO1
	138	PICALM		310	TENT5C		482	OGFOD1
	139	RHAG		311	TFDP2		483	OGFOD2
	140	STEAP1		312	TMCC2		484	OGFOD3
	141	ASIC3		313	TMEM9B		485	P3H1
	142	FLVCR2		314	TNRC6B		486	P3H2
	143	HRG		315	TNS1		487	P3H3
	144	SLC48A1		316	TOP1		488	P4HA1
	145	MT2A		317	TRAK2		489	P4HA3
	146	ACKR1		318	TRIM10		490	P4HTM
	147	ACP5		319	TRIM58		491	PAH
	148	ACSL6		320	TSPAN5		492	PHF2
	149	ADD1		321	TSPO2		493	PHF8
	150	ADD2		322	TYR		494	PHYH
	151	ADIPOR1		323	UBAC1		495	PLOD1
	152	AGPAT4		324	UCP2		496	PLOD2
	153	AHSP		325	UROD		497	PLOD3
	154	ALAD		326	UROS		498	PPEF1
	155	ALDH1L1		327	USP15		499	PPEF2
	156	ALDH6A1		328	VEZF1		500	PTGIS
	157	ANK1		329	XK		501	RIOX1
	158	AQP3		330	XPO7		502	RRM2
	159	ARHGEF12		331	YPEL5		503	SC5D
	160	ARL2BP		332	ATP6V0A4		504	SCD
	161	ASNS		333	ATP6V0B		505	SCD5
	162	ATG4A		334	ATP6V0C		506	TBXAS1
	163	ATP6V0A1		335	ATP6V0D2		507	TET1
	164	BACH1		336	ATP6V0E1		508	TET2
	165	BCAM		337	ATP6V0E2		509	TET3
	166	BLVRA		338	ATP6V1B1		510	TH
	167	BLVRB		339	ATP6V1B2		511	TMLHE
	168	BMP2K		340	ATP6V1C1		512	TPH1
	169	BNIP3L		341	ATP6V1C2		513	TPH2
	170	BPGM		342	ATP6V1D		514	TYW5
	171	BSG		343	ATP6V1E1
	172	BTG2		344	ATP6V1E2

## Sheet: TableS2
	Table S2. The AUC values of the 21 genes in ROC analysis between sepsis and healthy subjects.
	Gene	Sepsis vs Healthy controls
		GSE69063	GSE134347	GSE154198	GSE185263	GSE131761
	SLC22A4	0.997 (0.989 - 1) *	0.968 (0.948 - 0.988) *	0.972 (0.921 - 1) *	0.789 (0.729 - 0.849) *	1 (1 - 1) *
	MBOAT2	0.96 (0.918 - 1) *	0.989 (0.975 - 1) *	0.974 (0.925 - 1) *	0.623 (0.553 - 0.693) *	0.958 (0.909 - 1) *
	TSPO	0.986 (0.963 - 1) *	0.988 (0.977 - 0.999) *	0.974 (0.932 - 1) *	0.768 (0.698 - 0.838) *	0.958 (0.908 - 1) *
	NFE2	0.968 (0.932 - 1) *	0.976 (0.958 - 0.994) *	0.972 (0.921 - 1) *	0.745 (0.672 - 0.818) *	0.933 (0.867 - 0.999) *
	GCLM	0.973 (0.94 - 1) *	0.997 (0.994 - 1) *	0.945 (0.889 - 1) *	0.538 (0.458 - 0.617) *	0.739 (0.601 - 0.878) *
	FLVCR2	0.907 (0.838 - 0.977) *	0.912 (0.875 - 0.949) *	0.97 (0.924 - 1) *	0.76 (0.697 - 0.823) *	0.848 (0.739 - 0.958) *
	ATP6V1C1	0.93 (0.87 - 0.989) *	0.967 (0.945 - 0.988) *	0.986 (0.961 - 1) *	0.632 (0.561 - 0.703) *	0.984 (0.957 - 1) *
	CYP1B1	0.856 (0.77 - 0.943) *	0.984 (0.968 - 0.999) *	0.947 (0.885 - 1) *	0.621 (0.551 - 0.691) *	1 (1 - 1) *
	LCN2	0.92 (0.84 - 1) *	0.939 (0.91 - 0.969) *	0.921 (0.856 - 0.986) *	0.772 (0.714 - 0.83) *	0.924 (0.852 - 0.997) *
	AHSP	0.858 (0.768 - 0.949) *	0.813 (0.761 - 0.866) *	0.841 (0.753 - 0.929) *	0.708 (0.636 - 0.781) *	0.919 (0.841 - 0.998) *
	CLIC2	0.868 (0.783 - 0.953) *	0.946 (0.918 - 0.973) *	0.829 (0.735 - 0.924) *	0.614 (0.537 - 0.691) *	0.986 (0.962 - 1) *
	LTF	0.848 (0.723 - 0.974) *	0.945 (0.92 - 0.971) *	0.837 (0.747 - 0.928) *	0.695 (0.631 - 0.759) *	0.842 (0.729 - 0.956) *
	ALOX15	0.978 (0.941 - 1) *	0.897 (0.849 - 0.945) *	0.922 (0.854 - 0.991) *	0.833 (0.787 - 0.88) *	0.921 (0.836 - 1) *
	BCL2	0.973 (0.938 - 1) *	0.989 (0.98 - 0.999) *	0.96 (0.918 - 1) *	0.883 (0.837 - 0.929) *	0.992 (0.976 - 1) *
	FTO	0.992 (0.978 - 1) *	0.993 (0.987 - 1) *	0.992 (0.979 - 1) *	0.84 (0.778 - 0.902) *	0.988 (0.963 - 1) *
	CYP4V2	0.927 (0.866 - 0.988) *	0.974 (0.956 - 0.992) *	0.943 (0.884 - 1) *	0.823 (0.762 - 0.884) *	0.903 (0.817 - 0.99) *
	ELL2	0.909 (0.839 - 0.979) *	0.976 (0.961 - 0.992) *	0.985 (0.962 - 1) *	0.543 (0.47 - 0.615) *	0.727 (0.57 - 0.884)
	CISD2	0.748 (0.638 - 0.858) *	0.868 (0.822 - 0.914) *	0.918 (0.849 - 0.987) *	0.605 (0.524 - 0.687) *	0.943 (0.868 - 1) *
	CA1	0.735 (0.611 - 0.859) *	0.858 (0.812 - 0.903) *	0.861 (0.774 - 0.948) *	0.703 (0.636 - 0.771) *	0.907 (0.823 - 0.991) *
	RHAG	0.829 (0.724 - 0.935) *	0.955 (0.931 - 0.979) *	0.871 (0.793 - 0.949) *	0.721 (0.655 - 0.787) *	0.887 (0.796 - 0.978) *
	GYPA	0.659 (0.534 - 0.783)	0.785 (0.727 - 0.843) *	0.844 (0.757 - 0.93) *	0.662 (0.594 - 0.731) *	0.838 (0.728 - 0.949) *
	Notes: * p < 0.05 in univariable test.

## Sheet: TableS3
	Table S3. The AUC values of the 21 genes in ROC analysis between sepsis and non-sepsis diseases.
	Gene	Sepsis vs noninfectious diease (GSE134347)	Sepsis vs uncomplicated infection (GSE154198)	Sepsis vs non-sepsis diseases (GSE189400)
	SLC22A4	0.601 (0.519 - 0.683)	0.594 (0.395 - 0.793)	0.579 (0.503 - 0.656)
	MBOAT2	0.647 (0.566 - 0.729)	0.5 (0.309 - 0.691)	0.551 (0.474 - 0.629)
	TSPO	0.654 (0.573 - 0.736)	0.697 (0.547 - 0.846) *	0.693 (0.624 - 0.762) *
	NFE2	0.566 (0.481 - 0.651)	0.515 (0.315 - 0.715)	0.597 (0.521 - 0.674)
	GCLM	0.733 (0.657 - 0.809)	0.59 (0.42 - 0.759)	0.649 (0.577 - 0.721) *
	FLVCR2	0.633 (0.552 - 0.714)	0.662 (0.474 - 0.851)	0.637 (0.563 - 0.71) *
	ATP6V1C1	0.709 (0.634 - 0.784)	0.538 (0.37 - 0.707)	0.659 (0.588 - 0.731) *
	CYP1B1	0.666 (0.586 - 0.746) *	0.662 (0.506 - 0.819) *	0.666 (0.595 - 0.738) *
	LCN2	0.744 (0.671 - 0.816) *	0.671 (0.489 - 0.853) *	0.67 (0.6 - 0.741) *
	AHSP	0.542 (0.454 - 0.631)	0.558 (0.356 - 0.759)	0.615 (0.541 - 0.69) *
	CLIC2	0.671 (0.581 - 0.76)	0.613 (0.422 - 0.804) *	0.549 (0.471 - 0.626)
	LTF	0.732 (0.658 - 0.806) *	0.65 (0.451 - 0.848)	0.653 (0.581 - 0.726) *
	ALOX15	0.568 (0.484 - 0.652)	0.526 (0.339 - 0.712)	0.566 (0.488 - 0.643)
	BCL2	0.673 (0.592 - 0.754)	0.639 (0.476 - 0.802)	0.61 (0.535 - 0.685) *
	FTO	0.658 (0.576 - 0.739)	0.71 (0.567 - 0.854) *	0.57 (0.493 - 0.647) *
	CYP4V2	0.669 (0.586 - 0.751)	0.581 (0.388 - 0.774)	0.54 (0.463 - 0.617)
	ELL2	0.732 (0.658 - 0.806)	0.778 (0.646 - 0.91) *	0.623 (0.548 - 0.697) *
	CISD2	0.575 (0.484 - 0.667)	0.69 (0.483 - 0.898)	0.582 (0.505 - 0.66)
	CA1	0.65 (0.564 - 0.736) *	0.618 (0.424 - 0.811)	0.557 (0.478 - 0.635)
	RHAG	0.628 (0.543 - 0.712)	0.611 (0.428 - 0.794)	0.521 (0.444 - 0.599)
	GYPA	0.558 (0.472 - 0.645)	0.587 (0.376 - 0.797)	0.614 (0.537 - 0.691) *
	Notes: * p < 0.05 in univariable test.

## Sheet: TableS4
	Table S4. The AUC values of the 21 genes in ROC analysis between severe forms and mild forms of sepsis.
	Gene	Severe vs mild (GSE69063)	Sepsis shock vs sepsis (GSE154198)	Deceased vs survived (GSE185263)	Sepsis shock vs sepsis (GSE131761)
	SLC22A4	0.695 (0.556 - 0.834) *	0.487 (0.29 - 0.684)	0.65 (0.571 - 0.728)	0.495 (0.381 - 0.608)
	MBOAT2	0.662 (0.514 - 0.81)	0.561 (0.371 - 0.75)	0.656 (0.569 - 0.744) *	0.458 (0.338 - 0.578)
	TSPO	0.628 (0.479 - 0.778)	0.692 (0.524 - 0.861) *	0.64 (0.555 - 0.725)	0.723 (0.625 - 0.821)
	NFE2	0.568 (0.416 - 0.72)	0.45 (0.258 - 0.642)	0.629 (0.546 - 0.713)	0.637 (0.53 - 0.745)
	GCLM	0.788 (0.667 - 0.909) *	0.65 (0.471 - 0.829) *	0.65 (0.555 - 0.745) *	0.565 (0.448 - 0.681)
	FLVCR2	0.527 (0.361 - 0.693)	0.529 (0.34 - 0.718)	0.604 (0.52 - 0.689)	0.561 (0.451 - 0.671)
	ATP6V1C1	0.719 (0.576 - 0.861) *	0.553 (0.363 - 0.742)	0.664 (0.575 - 0.752) *	0.589 (0.482 - 0.696)
	CYP1B1	0.541 (0.384 - 0.698)	0.658 (0.478 - 0.838) *	0.635 (0.543 - 0.727) *	0.5 (0.394 - 0.607)
	LCN2	0.88 (0.796 - 0.965) *	0.745 (0.588 - 0.901) *	0.631 (0.55 - 0.712) *	0.777 (0.692 - 0.862) *
	AHSP	0.551 (0.397 - 0.704)	0.663 (0.489 - 0.837) *	0.584 (0.5 - 0.669)	0.629 (0.516 - 0.742)
	CLIC2	0.584 (0.43 - 0.738)	0.495 (0.306 - 0.684)	0.637 (0.548 - 0.726) *	0.597 (0.486 - 0.709)
	LTF	0.815 (0.698 - 0.932) *	0.697 (0.526 - 0.869) *	0.632 (0.548 - 0.717) *	0.763 (0.671 - 0.856) *
	ALOX15	0.616 (0.466 - 0.766)	0.555 (0.368 - 0.742)	0.554 (0.473 - 0.635)	0.52 (0.4 - 0.64)
	BCL2	0.563 (0.397 - 0.729)	0.587 (0.401 - 0.773)	0.508 (0.422 - 0.594)	0.759 (0.657 - 0.861)
	FTO	0.686 (0.546 - 0.827) *	0.734 (0.565 - 0.903)	0.526 (0.443 - 0.61)	0.703 (0.602 - 0.804)
	CYP4V2	0.717 (0.572 - 0.863) *	0.721 (0.556 - 0.886) *	0.498 (0.412 - 0.584)	0.603 (0.483 - 0.722)
	ELL2	0.851 (0.752 - 0.949) *	0.662 (0.482 - 0.841)	0.575 (0.483 - 0.667)	0.715 (0.618 - 0.813)
	CISD2	0.64 (0.491 - 0.788) *	0.542 (0.353 - 0.731)	0.585 (0.497 - 0.673)	0.59 (0.475 - 0.705)
	CA1	0.691 (0.55 - 0.833) *	0.561 (0.374 - 0.747)	0.62 (0.54 - 0.699)	0.507 (0.392 - 0.621)
	RHAG	0.549 (0.396 - 0.702)	0.474 (0.284 - 0.663)	0.68 (0.602 - 0.758) *	0.559 (0.441 - 0.678)
	GYPA	0.586 (0.435 - 0.737)	0.521 (0.333 - 0.709)	0.626 (0.543 - 0.71) *	0.561 (0.44 - 0.682)
	Notes: * p < 0.05 in univariable test.

## Sheet: TableS5
Table S5. Summary of defferentially expressed genes (DEGs) in Mild-Healthy, Severe-Healthy, Severe-Mild comparisons in GSE69063 dataset.
Mild vs Healthy					Severe vs Healthy				Severe vs Mild
Symbol	logFC	P.Value	adj.P.Val	change	logFC	P.Value	adj.P.Val	change	logFC	P.Value	adj.P.Val	change
A2M-AS1	-2.00084	7.23e-08	1.79e-06	down	-2.00894	9.36e-08	1.09e-06	down	-0.00810706	0.974209	0.988689	stable
AAAS	-0.325019	0.0100025	0.0305679	stable	-0.587773	1.19e-05	7.35e-05	down	-0.262754	0.00583371	0.0425701	stable
AAK1	-0.817952	9.15e-11	9.6e-09	down	-0.519348	9.66e-06	6.14e-05	stable	0.298605	0.000424808	0.00653484	stable
AAMDC	-0.250022	0.115488	0.198083	stable	-0.616179	0.000242305	0.000957467	down	-0.366157	0.00278165	0.0254053	stable
AARS1	-0.442538	0.00455171	0.0164722	stable	-0.727018	1.07e-05	6.71e-05	down	-0.28448	0.0146014	0.0791385	stable
AARS2	-0.510001	2.04e-06	2.84e-05	stable	-0.700462	1.21e-09	2.53e-08	down	-0.190461	0.0122272	0.0700394	stable
AATBC	-0.0234228	0.890665	0.924003	stable	-1.27027	2.73e-10	6.93e-09	down	-1.24685	1.21e-14	3.09e-10	down
ABCA1	0.592236	0.029372	0.0697467	up	0.292325	0.282999	0.357163	stable	-0.299911	0.138976	0.3323	stable
ABCA13	1.01409	0.00549546	0.0191168	up	1.79398	4.2e-06	3e-05	up	0.779888	0.00459979	0.0361316	up
ABCA5	-0.669553	1.96e-05	0.000190616	down	-0.518816	0.000817126	0.00268271	stable	0.150737	0.174707	0.383702	stable
ABCA6	-0.611798	0.0452369	0.0969628	down	-0.133942	0.661339	0.722483	stable	0.477856	0.0379006	0.147017	stable
ABCA7	0.0267876	0.893198	0.925993	stable	-0.67865	0.00125435	0.00384019	down	-0.705438	1.21e-05	0.000463941	down
ABCB1	-1.09004	4.56e-06	5.54e-05	down	-1.07821	7.33e-06	4.83e-05	down	0.0118237	0.943043	0.974403	stable
ABCB4	-0.75611	0.000514588	0.00282796	down	-0.674496	0.00205442	0.00580025	down	0.0816147	0.602906	0.780985	stable
ABCB7	-0.445989	0.000171853	0.00115511	stable	-0.720009	2.19e-08	3.05e-07	down	-0.27402	0.00182063	0.0188335	stable
ABCC1	-0.601695	0.000143099	0.000989394	down	-0.426932	0.00634779	0.0149131	stable	0.174763	0.124813	0.31151	stable
ABCC13	0.652784	0.043238	0.0936512	up	0.658269	0.0445332	0.0759601	up	0.00548541	0.981723	0.991631	stable
ABCC3	-0.206154	0.369194	0.476309	stable	-0.749351	0.00185088	0.00530881	down	-0.543197	0.00230742	0.0221911	stable
ABCC5	-0.557223	0.0152076	0.0421039	stable	-0.874937	0.000258856	0.0010127	down	-0.317714	0.0635067	0.205793	stable
ABCD2	-1.64772	2.18e-09	1.09e-07	down	-2.31808	3.09e-14	3.83e-12	down	-0.670358	0.000404369	0.00631536	down
ABCE1	-0.904545	2.26e-07	4.54e-06	down	-1.24586	4.6e-11	1.52e-09	down	-0.341315	0.00528936	0.0397744	stable
ABCF2	-0.399954	0.000486739	0.00270405	stable	-0.837687	1.27e-10	3.57e-09	down	-0.437733	1.19e-06	7.85e-05	stable
ABCG1	-0.438172	0.0754232	0.143221	stable	-0.729655	0.00418574	0.0105186	down	-0.291483	0.115166	0.296506	stable
ABCG2	0.61442	0.00551672	0.0191621	up	0.599273	0.00752161	0.0172186	up	-0.0151473	0.925501	0.965706	stable
ABHD10	-0.321722	0.0132135	0.0378742	stable	-0.628637	6.12e-06	4.15e-05	down	-0.306914	0.00192924	0.0196551	stable
ABHD12B	0.83357	1.58e-05	0.000158954	up	0.600483	0.00155063	0.00457587	up	-0.233087	0.0890061	0.253131	stable
ABHD13	0.425956	3.95e-07	7.17e-06	stable	0.680991	5.91e-13	4.09e-11	up	0.255034	3.11e-05	0.000923861	stable
ABHD14A	-0.809658	0.000779638	0.00398018	down	-0.98019	7.99e-05	0.000371345	down	-0.170532	0.328671	0.560015	stable
ABHD14B	-0.693395	2.78e-05	0.000254566	down	-0.761175	7.16e-06	4.74e-05	down	-0.0677796	0.561775	0.75215	stable
ABHD15	-0.623566	0.00050325	0.00277759	down	-0.926459	1.09e-06	9.27e-06	down	-0.302894	0.0212926	0.101398	stable
ABHD16A	0.593205	1.23e-08	4.31e-07	up	0.709977	9.7e-11	2.87e-09	up	0.116772	0.0955831	0.264391	stable
ABHD17C	0.237763	0.279709	0.386853	stable	0.616702	0.00690235	0.0160029	up	0.378939	0.0240349	0.109679	stable
ABHD6	-0.262223	0.0884675	0.161875	stable	-0.597221	0.00023686	0.000940161	down	-0.334998	0.00454645	0.035831	stable
ABI2	-0.806457	1.94e-05	0.000188584	down	-0.845701	1.1e-05	6.86e-05	down	-0.0392438	0.767628	0.883945	stable
ABITRAM	0.553668	8.45e-08	2.04e-06	stable	0.893003	3.3e-14	4.03e-12	up	0.339334	6.61e-06	0.000289093	stable
ABL1	-0.52634	1.72e-05	0.0001705	stable	-0.706357	5.18e-08	6.51e-07	down	-0.180017	0.0394412	0.151098	stable
ABLIM1	-1.05654	3.93e-08	1.09e-06	down	-1.26834	3.61e-10	8.88e-09	down	-0.211797	0.104466	0.2792	stable
ABRAXAS1	-0.587673	0.000111384	0.000808581	down	-0.68203	1.34e-05	8.16e-05	down	-0.0943572	0.384953	0.612011	stable
ACACA	-0.449541	1.97e-05	0.000191482	stable	-0.624561	2.64e-08	3.59e-07	down	-0.175021	0.0205372	0.0992973	stable
ACACB	-0.949958	2.28e-10	1.94e-08	down	-0.950275	3.55e-10	8.75e-09	down	-0.000317085	0.997385	0.998846	stable
ACAD9	-0.42509	0.000269553	0.00167249	stable	-0.674922	7.83e-08	9.29e-07	down	-0.249832	0.00376762	0.0314669	stable
ACADSB	-1.11702	8.25e-10	5.23e-08	down	-1.27743	1.85e-11	7.03e-10	down	-0.160409	0.179321	0.3896	stable
ACBD6	-0.749601	1.06e-05	0.000112808	down	-0.933037	1.62e-07	1.75e-06	down	-0.183436	0.12696	0.314413	stable
ACCS	-1.24086	1.02e-05	0.000109434	down	-0.719052	0.0082842	0.0186736	down	0.521804	0.00970365	0.0600917	stable
ACER3	1.13594	3.79e-05	0.000331513	up	1.63303	3.06e-08	4.07e-07	up	0.497089	0.012638	0.0716226	stable
ACKR1	0.330929	0.0834219	0.154712	stable	0.632811	0.0014838	0.00441636	up	0.301882	0.0368044	0.144107	stable
ACLY	-0.357928	0.00272631	0.0109661	stable	-0.61576	1.47e-06	1.2e-05	down	-0.257832	0.00402553	0.0328174	stable
ACO1	-0.361752	0.00770217	0.0249225	stable	-0.951341	8.12e-10	1.78e-08	down	-0.589589	1.01e-07	1.21e-05	down
ACOD1	0.611416	0.0273506	0.0660329	up	0.62898	0.0253713	0.0474001	up	0.0175641	0.931681	0.968786	stable
ACOT2	-0.624103	0.000635174	0.00336489	down	-0.640175	0.000560551	0.00194046	down	-0.0160718	0.902888	0.955583	stable
ACOT9	0.682611	8.19e-06	9.07e-05	up	0.421272	0.00457116	0.0113182	stable	-0.261339	0.0167347	0.0867515	stable
ACSF2	-0.644995	8.15e-05	0.000625494	down	-1.07147	2.39e-09	4.5e-08	down	-0.42647	0.000458729	0.00686645	stable
ACSL1	0.934046	3.52e-15	2.73e-12	up	0.986832	6.43e-16	1.52e-13	up	0.0527857	0.452702	0.671091	stable
ACSL3	1.0696	1.14e-07	2.59e-06	up	1.30646	7.92e-10	1.74e-08	up	0.236866	0.0862142	0.248164	stable
ACSL4	1.31113	1.37e-07	3.01e-06	up	0.917228	0.000133766	0.000579315	up	-0.393903	0.0220302	0.10358	stable
ACSM5	0.352029	0.00170228	0.0075041	stable	0.585277	1.08e-06	9.13e-06	up	0.233248	0.00536865	0.0402169	stable
ACSS1	-0.726888	9.01e-09	3.33e-07	down	-0.876038	5.33e-11	1.73e-09	down	-0.14915	0.0791733	0.235322	stable
ACTA2	0.618193	0.000982513	0.00479852	up	0.539252	0.00422282	0.0105972	stable	-0.0789411	0.561088	0.751707	stable
ACTA2-AS1	-0.781114	1.7e-06	2.44e-05	down	-0.477222	0.00241062	0.00663387	stable	0.303891	0.00859589	0.0551266	stable
ACTN4	-0.367437	4.19e-05	0.000360957	stable	-0.600441	1.08e-09	2.28e-08	down	-0.233004	0.000447858	0.00676733	stable
ACTR10	0.426368	0.000111944	0.00081172	stable	0.697613	6.74e-09	1.1e-07	up	0.271245	0.000919504	0.0114608	stable
ACTR1B	-0.715982	4.18e-07	7.54e-06	down	-0.941854	4.67e-10	1.09e-08	down	-0.225872	0.0220085	0.103497	stable
ACTR5	-0.677074	1.22e-07	2.74e-06	down	-1.04423	3.35e-13	2.57e-11	down	-0.367156	6.55e-05	0.00162235	stable
ACTR8	-0.516809	1.25e-07	2.81e-06	stable	-0.649038	3.87e-10	9.4e-09	down	-0.132229	0.0491372	0.174563	stable
ACVR1	-0.282498	0.0416478	0.0911088	stable	-0.977938	9.32e-10	2.02e-08	down	-0.69544	3.14e-09	9.46e-07	down
ACVR1B	1.05905	2.89e-08	8.45e-07	up	1.43064	5e-12	2.41e-10	up	0.371585	0.00479381	0.0371285	stable
ACVR1C	-0.676208	5.73e-07	9.71e-06	down	-0.677618	7.53e-07	6.7e-06	down	-0.00140959	0.987868	0.994581	stable
ACVR2A	-0.74603	1.18e-05	0.000123736	down	-0.930945	1.76e-07	1.89e-06	down	-0.184914	0.124489	0.311095	stable
ACYP1	-0.550552	1.21e-05	0.000126375	stable	-0.863083	3.96e-10	9.56e-09	down	-0.31253	0.000681818	0.0092336	stable
ADA	-0.606713	8.45e-05	0.000645238	down	-0.735208	4.33e-06	3.09e-05	down	-0.128494	0.243805	0.468107	stable
ADA2	-0.637133	0.00192793	0.00830306	down	-1.73348	1.28e-12	7.55e-11	down	-1.09635	2.74e-10	1.59e-07	down
ADAD2	0.354565	0.00129803	0.00600907	stable	0.667875	3.24e-08	4.29e-07	up	0.31331	0.000193891	0.00368508	stable
ADAM1A	-0.582435	1.05e-05	0.000111904	stable	-0.782521	2.44e-08	3.35e-07	down	-0.200086	0.0334598	0.135481	stable
ADAM20	-0.60541	5.47e-06	6.5e-05	down	-0.560031	2.76e-05	0.000151161	stable	0.0453795	0.625183	0.795957	stable
ADAM23	-1.17553	6.65e-11	7.64e-09	down	-1.03917	4.28e-09	7.41e-08	down	0.136354	0.238856	0.46228	stable
ADAM28	-1.14751	2.68e-06	3.54e-05	down	-1.20615	1.32e-06	1.1e-05	down	-0.0586386	0.72946	0.86246	stable
ADAM7-AS1	-0.686143	0.00155937	0.00698385	down	-0.519758	0.0164494	0.033124	stable	0.166385	0.292256	0.521774	stable
ADAM9	1.19901	6.14e-09	2.48e-07	up	1.50788	7.88e-12	3.48e-10	up	0.308865	0.0264068	0.116292	stable
ADAMTS10	-0.677783	2.71e-06	3.58e-05	down	-0.718523	1.12e-06	9.46e-06	down	-0.0407394	0.684412	0.83434	stable
ADAMTS2	0.850403	0.0087425	0.0275093	up	1.4272	3.06e-05	0.000165325	up	0.576792	0.017606	0.0895242	stable
ADAMTS3	0.640823	0.00865697	0.0273208	up	1.13747	1.16e-05	7.18e-05	up	0.496647	0.00694271	0.047757	stable
ADAMTS7P1	0.195489	0.324158	0.431278	stable	0.775011	0.000235665	0.000936357	up	0.579522	0.000211418	0.00394492	stable
ADAMTSL4-AS1	0.676801	0.000300597	0.00182354	up	-0.0869405	0.631402	0.69566	stable	-0.763741	2.61e-07	2.37e-05	down
ADAP2	0.568436	0.00668188	0.0222596	stable	-0.255279	0.220068	0.289657	stable	-0.823715	9.38e-07	6.47e-05	down
ADARB1	-0.612597	3.81e-05	0.00033311	down	-1.0954	5.45e-11	1.76e-09	down	-0.482805	1.79e-05	0.000617466	stable
ADAT2	-0.992589	9.05e-11	9.53e-09	down	-1.10994	3.39e-12	1.72e-10	down	-0.117354	0.234423	0.457438	stable
ADCK1	-0.563811	2.45e-06	3.3e-05	stable	-0.751755	3.7e-09	6.57e-08	down	-0.187944	0.0259737	0.115164	stable
ADCK2	-0.551994	0.000100996	0.000748245	stable	-0.90264	5.62e-09	9.39e-08	down	-0.350646	0.000863431	0.010924	stable
ADCY3	0.773138	0.0271365	0.0656546	up	1.0913	0.00248395	0.00679545	up	0.318159	0.221243	0.441934	stable
ADCY4	0.657187	5.24e-07	9.06e-06	up	0.462452	0.000272528	0.00105874	stable	-0.194734	0.032799	0.133822	stable
ADCY9	-0.451367	0.00156358	0.00699783	stable	-0.849741	5.18e-08	6.51e-07	down	-0.398374	0.000250204	0.00446354	stable
ADGRB3-DT	0.252449	0.213207	0.315841	stable	-0.377248	0.0685684	0.109291	stable	-0.629697	8.86e-05	0.00203773	down
ADGRD1	-0.517142	0.000734424	0.00379787	stable	-1.01109	2.9e-09	5.3e-08	down	-0.493946	2.82e-05	0.000862971	stable
ADGRE1	0.592612	0.105987	0.18599	stable	1.48558	0.000133503	0.000578636	up	0.89297	0.00162981	0.017358	up
ADGRE3	-0.822412	0.035588	0.0809726	down	-2.49623	1.5e-08	2.2e-07	down	-1.67382	1.83e-07	1.83e-05	down
ADGRE4P	-2.82681	2.36e-12	5.64e-10	down	-2.36764	1.22e-09	2.55e-08	down	0.459172	0.070867	0.220631	stable
ADGRG1	-1.26748	0.000203757	0.00132668	down	-1.84533	3.6e-07	3.53e-06	down	-0.577851	0.0202656	0.0984492	stable
ADGRG3	1.11298	5.15e-12	1.06e-09	up	1.24934	1.26e-13	1.14e-11	up	0.136359	0.180265	0.39061	stable
ADGRG5	-1.16925	8.34e-08	2.01e-06	down	-1.21494	4.66e-08	5.93e-07	down	-0.0456923	0.756655	0.877918	stable
ADGRL1	-0.646423	3.82e-09	1.71e-07	down	-0.67526	1.67e-09	3.34e-08	down	-0.0288372	0.69064	0.838218	stable
ADHFE1	-0.517581	0.0115039	0.0340891	stable	-1.19936	1.08e-07	1.23e-06	down	-0.681777	2.27e-05	0.000736618	down
ADK	-0.856385	5.97e-06	6.96e-05	down	-1.3861	4.14e-11	1.39e-09	down	-0.529718	0.000140952	0.00289494	stable
ADM	1.71114	2.18e-10	1.87e-08	up	1.74744	1.79e-10	4.84e-09	up	0.0362954	0.834808	0.91956	stable
ADNP	-0.570813	5.33e-11	6.55e-09	stable	-0.755779	2.64e-15	5.05e-13	down	-0.184966	0.00134479	0.0150565	stable
ADORA2B	0.603873	6.65e-07	1.1e-05	up	0.51718	1.73e-05	0.000101488	stable	-0.0866926	0.300203	0.529974	stable
ADPRH	0.21137	0.244165	0.350523	stable	-0.602697	0.00152716	0.00452053	down	-0.814067	7.7e-08	1.01e-05	down
ADRB2	-0.682881	5.18e-05	0.00043181	down	-0.923899	2.17e-07	2.27e-06	down	-0.241018	0.0468244	0.169711	stable
AEBP2	-0.573086	2.71e-09	1.28e-07	stable	-0.595016	1.4e-09	2.87e-08	down	-0.0219305	0.729628	0.862618	stable
AFDN	-0.655008	0.00291148	0.0115547	down	-0.0317784	0.883121	0.908441	stable	0.62323	0.000218282	0.00402601	up
AFF1-AS1	0.610768	0.000138316	0.000960844	up	0.58753	0.000282415	0.00108839	up	-0.0232384	0.838931	0.921412	stable
AFF3	-1.5893	6.17e-09	2.49e-07	down	-1.48737	5.13e-08	6.46e-07	down	0.101936	0.574071	0.760966	stable
AFG3L2	-0.488309	0.000444724	0.00251591	stable	-0.826632	4.33e-08	5.56e-07	down	-0.338323	0.00113673	0.01337	stable
AGAP1	-0.483316	0.00925466	0.0288125	stable	-0.610804	0.00137568	0.00414471	down	-0.127488	0.351289	0.581662	stable
AGAP12P	-0.644158	1.36e-05	0.000140404	down	-0.843722	6.72e-08	8.18e-07	down	-0.199564	0.0579741	0.193751	stable
AGAP5	-0.675813	7.44e-09	2.87e-07	down	-0.805031	6.19e-11	1.97e-09	down	-0.129218	0.099017	0.269818	stable
AGAP6	-0.873866	4.75e-08	1.28e-06	down	-1.0331	7.23e-10	1.61e-08	down	-0.159238	0.14229	0.337522	stable
AGAP7P	-1.15366	1.26e-05	0.000131196	down	-1.85271	2.02e-10	5.37e-09	down	-0.69905	0.000320395	0.00531983	down
AGBL5-AS1	0.341832	0.0914334	0.165996	stable	0.848243	8.22e-05	0.000380584	up	0.506411	0.00123412	0.0141258	stable
AGFG1	0.920891	1.19e-09	6.88e-08	up	1.24261	7.02e-14	7.21e-12	up	0.321716	0.00173174	0.018134	stable
AGFG2	-1.363	1.89e-12	4.75e-10	down	-1.54355	2.96e-14	3.71e-12	down	-0.180542	0.136818	0.329264	stable
AGK	-0.679325	4.72e-07	8.34e-06	down	-0.656636	1.33e-06	1.1e-05	down	0.0226888	0.805879	0.905685	stable
AGL	-0.68414	0.000400918	0.00230998	down	-0.41366	0.0299421	0.0544708	stable	0.270481	0.0547082	0.186955	stable
AGMAT	-0.906271	1.59e-09	8.54e-08	down	-0.927981	1.22e-09	2.55e-08	down	-0.0217099	0.825512	0.91496	stable
AGO1	-0.434622	0.000458132	0.00257298	stable	-0.941482	3.6e-11	1.25e-09	down	-0.50686	2.68e-07	2.41e-05	stable
AGPAT5	-0.677427	0.000259326	0.00162083	down	-0.62053	0.000882489	0.0028606	down	0.0568971	0.668697	0.82457	stable
AGTPBP1	0.574128	0.000380264	0.0022124	stable	0.67729	4.7e-05	0.000237892	up	0.103162	0.375478	0.604299	stable
AGTRAP	0.686605	1.53e-06	2.23e-05	up	0.830588	2.7e-08	3.66e-07	up	0.143983	0.14737	0.345366	stable
AHCYL2	-0.499014	8.01e-05	0.000616589	stable	-0.799038	6.47e-09	1.06e-07	down	-0.300024	0.0013133	0.0148028	stable
AHI1	-0.675757	6.17e-05	0.000499275	down	-0.376593	0.0220035	0.0420823	stable	0.299164	0.0144201	0.0784549	stable
AHNAK	-0.876831	8.39e-07	1.35e-05	down	-1.86502	1.87e-17	9.36e-15	down	-0.988192	1.24e-11	1.8e-08	down
AHR	-0.183498	0.262465	0.369429	stable	-0.766466	1.54e-05	9.18e-05	down	-0.582968	9.89e-06	0.000394193	stable
AHSP	1.1831	0.00105016	0.00506606	up	1.33726	0.000297117	0.00113547	up	0.154161	0.555578	0.748555	stable
AIF1	0.796568	3.9e-06	4.86e-05	up	0.847023	1.55e-06	1.25e-05	up	0.0504546	0.67421	0.827789	stable
AIG1	0.600983	0.00359053	0.0136706	up	0.623382	0.00295264	0.00785345	up	0.0223987	0.881748	0.944305	stable
AIM2	1.84866	7.69e-10	4.98e-08	up	1.48758	3.28e-07	3.25e-06	up	-0.361081	0.0686539	0.216049	stable
AK4	0.342393	0.0149315	0.0415645	stable	0.732379	1.51e-06	1.23e-05	up	0.389986	0.00033093	0.00544428	stable
AK5	-1.11328	2.18e-07	4.4e-06	down	-0.990883	3.48e-06	2.55e-05	down	0.122393	0.403573	0.628758	stable
AKAP1	-0.586102	5.32e-07	9.18e-06	down	-0.752749	1.32e-09	2.72e-08	down	-0.166647	0.0404058	0.153667	stable
AKAP11	-0.973594	1.53e-09	8.31e-08	down	-1.31198	1.03e-13	9.74e-12	down	-0.338389	0.00198269	0.020014	stable
AKAP8	-0.537615	4.03e-09	1.78e-07	stable	-0.66417	8.63e-12	3.74e-10	down	-0.126554	0.03893	0.149851	stable
AKIRIN2	0.601151	4.75e-10	3.39e-08	up	0.483834	2.27e-07	2.35e-06	stable	-0.117317	0.0646299	0.208311	stable
AKR1A1	0.244198	0.130394	0.217663	stable	-0.461605	0.0057323	0.0136897	stable	-0.705803	1.32e-07	1.46e-05	down
AKR1B1	-0.858603	1.09e-05	0.000115877	down	-1.47233	1.83e-11	6.98e-10	down	-0.613726	2.63e-05	0.000819	down
AKT1	-0.643605	1.04e-06	1.61e-05	down	-0.951012	4.5e-11	1.5e-09	down	-0.307406	0.0011207	0.013224	stable
AKT3	-1.05741	1.08e-06	1.66e-05	down	-1.22074	5.72e-08	7.11e-07	down	-0.163329	0.276127	0.503879	stable
ALAS1	0.517855	0.00656118	0.0219639	stable	0.906676	7.7e-06	5.05e-05	up	0.388821	0.00668191	0.0466249	stable
ALDH18A1	-0.716521	7.38e-07	1.21e-05	down	-0.907485	3.05e-09	5.54e-08	down	-0.190964	0.0578938	0.193676	stable
ALDH1A1	-0.732781	0.021531	0.0550161	down	-1.61529	2.74e-06	2.07e-05	down	-0.882509	0.000347335	0.00562266	down
ALDH2	0.130127	0.599279	0.689394	stable	-1.01269	0.000132506	0.000574731	down	-1.14281	4.21e-08	6.12e-06	down
ALDH3A2	-0.363252	0.00215078	0.00907195	stable	-0.950285	7.74e-12	3.44e-10	down	-0.587033	2.49e-09	7.7e-07	down
ALDH6A1	-0.346486	0.000194357	0.00127521	stable	-0.687992	6.83e-11	2.13e-09	down	-0.341506	2.29e-06	0.000131441	stable
ALDH9A1	-0.358857	0.0039943	0.0148201	stable	-0.894577	3.47e-10	8.6e-09	down	-0.53572	1.17e-07	1.37e-05	stable
ALG1	-0.601519	3.47e-05	0.000308453	down	-1.00014	4.51e-10	1.06e-08	down	-0.398623	0.000221013	0.00405301	stable
ALG8	-0.23986	0.0376221	0.0843292	stable	-0.617857	9.53e-07	8.22e-06	down	-0.377997	3.34e-05	0.00097204	stable
ALG9	-0.640531	1.45e-06	2.13e-05	down	-0.658153	1.12e-06	9.45e-06	down	-0.017622	0.847707	0.926161	stable
ALKBH3	-0.494741	1.15e-06	1.75e-05	stable	-0.746474	2.65e-11	9.62e-10	down	-0.251732	0.000584973	0.00823145	stable
ALKBH8	-0.740486	1.78e-09	9.32e-08	down	-1.13346	7.08e-16	1.63e-13	down	-0.392972	6.44e-06	0.000283192	stable
ALMS1	-0.902765	7.25e-11	8.03e-09	down	-1.13152	3.61e-14	4.3e-12	down	-0.228757	0.0117344	0.0681924	stable
ALMS1-IT1	-0.590882	1.49e-07	3.24e-06	down	-0.683449	5.27e-09	8.92e-08	down	-0.0925664	0.227659	0.44945	stable
ALOX15	-2.31649	1.59e-17	4.31e-14	down	-2.20657	2.65e-16	7.29e-14	down	0.10992	0.475243	0.68925	stable
ALOX15B	0.4398	0.0450532	0.0966322	stable	0.74129	0.00115672	0.00359334	up	0.30149	0.06725	0.213104	stable
ALOX5	0.588714	6.43e-07	1.07e-05	up	0.540884	4.79e-06	3.37e-05	stable	-0.0478303	0.556015	0.748985	stable
ALOX5AP	0.51215	2.98e-09	1.38e-07	stable	0.914804	1.55e-18	1.37e-15	up	0.402654	8.39e-10	3.58e-07	stable
ALPK1	0.661354	0.000873158	0.00435534	up	0.467557	0.0179645	0.0356273	stable	-0.193797	0.179895	0.390139	stable
ALPL	1.08486	0.000191042	0.00125895	up	0.780473	0.00672396	0.0156389	up	-0.304388	0.146253	0.343377	stable
AMD1	-0.407181	0.0001265	0.000894255	stable	-0.87462	1.57e-12	8.89e-11	down	-0.467439	3.64e-08	5.51e-06	stable
AMER1	-0.540963	0.000353025	0.00208603	stable	-0.60263	0.000101166	0.000455239	down	-0.0616671	0.570991	0.758731	stable
AMIGO1	-0.966306	4.28e-09	1.88e-07	down	-0.96593	6.49e-09	1.06e-07	down	0.000375515	0.997243	0.998805	stable
AMN1	0.698267	2.89e-07	5.51e-06	up	0.642181	2.33e-06	1.8e-05	up	-0.0560863	0.546175	0.741839	stable
AMPD2	-1.21488	6.98e-08	1.74e-06	down	-1.65337	1.31e-11	5.26e-10	down	-0.438483	0.00507489	0.0385583	stable
AMPH	0.98542	0.00204167	0.00870155	up	0.996589	0.00211016	0.00592753	up	0.011169	0.961639	0.983002	stable
AMY2A	0.670363	0.000649496	0.00342515	up	0.708292	0.000402198	0.00146525	up	0.0379289	0.78908	0.89641	stable
ANAPC1	-1.15766	4.01e-10	3.04e-08	down	-1.34549	4.64e-12	2.25e-10	down	-0.187826	0.121024	0.30534	stable
ANAPC15	0.504694	0.00110664	0.00527878	stable	0.926742	4.21e-08	5.42e-07	up	0.422048	0.000325845	0.00537792	stable
ANAPC1P2	-0.602993	9.11e-05	0.00068643	down	-0.54862	0.000393092	0.00143741	stable	0.0543727	0.620107	0.79294	stable
ANGEL1	-0.68664	1.81e-06	2.57e-05	down	-0.750894	3.7e-07	3.6e-06	down	-0.0642541	0.518798	0.721004	stable
ANGPT1	-1.32406	3.98e-09	1.77e-07	down	-1.39801	1.28e-09	2.64e-08	down	-0.0739509	0.618907	0.79204	stable
ANK3	-1.22718	8.29e-08	2.01e-06	down	-1.39025	4.74e-09	8.11e-08	down	-0.163074	0.293652	0.523353	stable
ANKEF1	-0.726346	9.26e-07	1.46e-05	down	-0.697009	2.88e-06	2.17e-05	down	0.0293368	0.773335	0.88735	stable
ANKMY1	-0.790328	1.92e-09	9.82e-08	down	-0.841756	4.57e-10	1.08e-08	down	-0.0514276	0.552262	0.746485	stable
ANKMY2	-0.465937	0.000369803	0.00216277	stable	-0.626757	4.76e-06	3.35e-05	down	-0.16082	0.090389	0.255237	stable
ANKRD16	-0.764912	7.11e-05	0.00055963	down	-0.566294	0.00293699	0.00782238	stable	0.198618	0.149289	0.347983	stable
ANKRD20A11P	-2.00541	1.85e-07	3.84e-06	down	-1.98485	3.28e-07	3.25e-06	down	0.0205564	0.937331	0.971273	stable
ANKRD20A5P	-1.231	8.88e-06	9.71e-05	down	-1.77952	2.6e-09	4.81e-08	down	-0.548522	0.00590261	0.0428979	stable
ANKRD22	3.57044	3.67e-11	4.92e-09	up	4.85005	5.53e-16	1.35e-13	up	1.2796	0.000377938	0.00597923	up
ANKRD26	-0.655895	0.000161023	0.00109468	down	-0.810305	7.06e-06	4.69e-05	down	-0.15441	0.216028	0.435873	stable
ANKRD34B	1.6505	0.0016447	0.00730465	up	1.57499	0.00295975	0.00786418	up	-0.0755183	0.8427	0.923213	stable
ANKRD36B	-1.57565	8.39e-09	3.16e-07	down	-1.46879	7.46e-08	8.95e-07	down	0.106858	0.556808	0.749551	stable
ANKRD36C	-1.6774	9.88e-07	1.54e-05	down	-1.98917	2.61e-08	3.56e-07	down	-0.311774	0.18902	0.402423	stable
ANKRD40	-0.541029	0.000271459	0.00168147	stable	-0.791143	5.3e-07	4.93e-06	down	-0.250114	0.0212459	0.101232	stable
ANKRD42	-0.273819	0.102016	0.180557	stable	-0.592184	0.000739505	0.00246264	down	-0.318365	0.0126476	0.07163	stable
ANKRD44	-0.542966	2.96e-06	3.87e-05	stable	-0.912326	3.24e-12	1.66e-10	down	-0.36936	1.86e-05	0.000635831	stable
ANKRD44-AS1	-0.836177	4.03e-06	4.98e-05	down	-0.871404	2.4e-06	1.85e-05	down	-0.0352265	0.780086	0.890848	stable
ANKRD44-IT1	-0.600388	9.09e-06	9.9e-05	down	-0.880008	1.81e-09	3.58e-08	down	-0.27962	0.00414384	0.0334515	stable
ANKRD46	-0.557282	7.17e-05	0.000563691	stable	-0.616556	1.82e-05	0.000105903	down	-0.059274	0.552468	0.746613	stable
ANKRD50	0.409334	0.0239933	0.0597195	stable	-0.185646	0.305912	0.381674	stable	-0.59498	3.11e-05	0.000924315	down
ANKRD55	0.582869	0.0237832	0.0593347	stable	0.911429	0.000671162	0.00226274	up	0.32856	0.0878422	0.251054	stable
ANKRD9	0.392862	0.0877657	0.160936	stable	0.591823	0.0122983	0.0259841	up	0.198961	0.247874	0.472444	stable
ANKS1A	0.500127	0.00855567	0.027078	stable	0.920768	5.83e-06	3.98e-05	up	0.420641	0.00349027	0.0298423	stable
ANKUB1	-0.764609	4.29e-07	7.69e-06	down	-1.03718	1.87e-10	5.03e-09	down	-0.272573	0.0101081	0.0616413	stable
ANLN	0.630281	0.00947442	0.0293361	up	0.969515	0.000133814	0.000579342	up	0.339234	0.0604581	0.199489	stable
ANO6	-0.180257	0.125785	0.211923	stable	-0.644508	6.97e-07	6.27e-06	down	-0.464251	1.29e-06	8.37e-05	stable
ANO9	-0.79545	1.89e-07	3.9e-06	down	-1.08223	5.32e-11	1.73e-09	down	-0.286781	0.00712454	0.0485768	stable
ANOS1	0.615994	0.000141705	0.000980819	up	0.444873	0.00548328	0.0131799	stable	-0.171121	0.141537	0.336288	stable
ANPEP	-0.344	0.255603	0.361965	stable	-0.874207	0.00542773	0.0130642	down	-0.530207	0.0217528	0.102905	stable
ANTXRLP1	-1.55076	1.28e-11	2.13e-09	down	-1.62841	3.91e-12	1.97e-10	down	-0.0776529	0.591726	0.772994	stable
ANXA1	0.774011	4.9e-07	8.61e-06	up	0.74164	1.65e-06	1.33e-05	up	-0.0323701	0.758717	0.879014	stable
ANXA3	2.57705	1.95e-18	8.41e-15	up	2.59015	3.05e-18	2.44e-15	up	0.0130941	0.936119	0.970725	stable
ANXA6	-0.619924	3.72e-05	0.000326468	down	-1.02582	5.93e-10	1.35e-08	down	-0.405892	0.000273411	0.00474197	stable
AOC1	0.576862	0.17156	0.267956	stable	1.37393	0.00182399	0.00524404	up	0.797066	0.0134565	0.0746408	up
AOC2	-0.318664	0.0580747	0.11736	stable	-0.758949	2.46e-05	0.000136632	down	-0.440285	0.000724925	0.0096438	stable
AOC3	-0.426885	0.00841087	0.0267289	stable	-1.0253	1.45e-08	2.13e-07	down	-0.598413	3.39e-06	0.00017718	down
AP1B1P1	0.464726	2.42e-05	0.000227065	stable	0.680665	9.07e-09	1.42e-07	up	0.215939	0.00671072	0.0467139	stable
AP3B2	0.699451	0.0200595	0.0520394	up	1.72632	1.89e-07	2.01e-06	up	1.02687	1.58e-05	0.000568425	up
AP3M2	-0.989001	3.08e-06	4e-05	down	-1.17432	1.02e-07	1.17e-06	down	-0.185315	0.210396	0.429285	stable
AP5B1	0.97799	3.9e-08	1.08e-06	up	0.532549	0.00145907	0.00435746	stable	-0.445441	0.000376423	0.00595894	stable
APBA2	-0.931681	0.00104129	0.005028	down	-0.755455	0.00790107	0.0179699	down	0.176226	0.3925	0.618867	stable
APBB3	0.0770419	0.677217	0.756003	stable	-0.675537	0.000570684	0.00196968	down	-0.752579	7.97e-07	5.75e-05	down
APEX1	-0.810849	4.76e-05	0.000402221	down	-0.820111	5.01e-05	0.000251417	down	-0.00926194	0.947678	0.976537	stable
APH1B	0.329203	0.036562	0.0825375	stable	0.654839	8.41e-05	0.000388573	up	0.325636	0.00657799	0.0461594	stable
APMAP	1.1206	1.14e-09	6.63e-08	up	0.737638	2.13e-05	0.000121336	up	-0.382967	0.00211363	0.0209171	stable
APOA2	0.539936	0.000986755	0.00481372	stable	0.883561	4.92e-07	4.63e-06	up	0.343624	0.00486085	0.0374436	stable
APOBEC3A	0.63162	9.29e-05	0.000697039	up	0.260929	0.0956039	0.144045	stable	-0.370691	0.00185666	0.0191058	stable
APOBEC3D	-1.02385	7.49e-08	1.85e-06	down	-1.49228	1.29e-12	7.55e-11	down	-0.468426	0.000490566	0.00720416	stable
APOL2	0.237637	0.44798	0.55137	stable	-0.442688	0.165713	0.2282	stable	-0.680325	0.00495403	0.037933	down
APOL3	-0.489866	0.0239923	0.0597195	stable	-0.865573	0.000146688	0.000627204	down	-0.375707	0.0215196	0.102277	stable
APOO	0.0970591	0.571964	0.665514	stable	0.604141	0.000863044	0.00280604	up	0.507082	0.000190564	0.00364623	stable
APRG1	-0.609072	0.000294054	0.00179278	down	-0.185248	0.256995	0.329877	stable	0.423823	0.000752975	0.00990365	stable
APRT	-0.348694	0.00159942	0.00713697	stable	-0.67207	3.03e-08	4.04e-07	down	-0.323376	0.000132322	0.00277237	stable
AQP3	-1.13384	8.83e-08	2.11e-06	down	-1.12356	1.56e-07	1.69e-06	down	0.0102799	0.942802	0.974259	stable
AQP5-AS1	0.371171	0.02528	0.0622418	stable	0.603467	0.000482771	0.00170938	up	0.232297	0.0613943	0.201823	stable
AQP7	-0.536133	0.0257851	0.0631713	stable	0.0611438	0.798663	0.840072	stable	0.597277	0.00122107	0.0140393	up
ARAP3	-0.698475	6.77e-05	0.000539261	down	-1.0043	7.8e-08	9.28e-07	down	-0.30582	0.0161059	0.0847604	stable
AREG	0.488269	0.0948524	0.170509	stable	1.51709	2.04e-06	1.6e-05	up	1.02883	1.1e-05	0.000431229	up
ARF4	0.420362	2.28e-05	0.000216472	stable	0.834538	4.59e-13	3.33e-11	up	0.414175	9.94e-08	1.2e-05	stable
ARFGEF1-DT	-0.690704	0.00845282	0.0268254	down	-0.548988	0.0373058	0.0654925	stable	0.141716	0.462372	0.678389	stable
ARFGEF2	-0.592108	7.04e-07	1.16e-05	down	-0.958943	9.75e-13	6.1e-11	down	-0.366835	2.74e-05	0.00084558	stable
ARG1	2.6132	1.27e-10	1.21e-08	up	3.89732	4.93e-17	1.97e-14	up	1.28412	5.35e-06	0.000248634	up
ARHGAP10	-0.838619	2.11e-12	5.09e-10	down	-0.868216	1.02e-12	6.29e-11	down	-0.0295973	0.690492	0.838077	stable
ARHGAP12	-0.7846	4.59e-08	1.24e-06	down	-0.524536	0.000134399	0.000581366	stable	0.260064	0.00862252	0.0552559	stable
ARHGAP17	-0.475925	0.000107862	0.000787258	stable	-0.621574	1.38e-06	1.13e-05	down	-0.145648	0.0993771	0.270505	stable
ARHGAP21	-0.484049	0.00697829	0.0230287	stable	-0.612191	0.000912253	0.00293994	down	-0.128142	0.331407	0.562615	stable
ARHGAP24	0.786207	1.1e-07	2.54e-06	up	0.782422	1.74e-07	1.87e-06	up	-0.00378505	0.969882	0.986729	stable
ARHGAP25	-0.447461	0.00227698	0.00950393	stable	-0.992328	1.78e-09	3.53e-08	down	-0.544868	2.54e-06	0.000143985	stable
ARHGAP29	0.644436	0.00119265	0.00561574	up	0.69574	0.000600675	0.0020593	up	0.0513043	0.721746	0.857386	stable
ARHGAP32	-0.53672	0.000381941	0.00221839	stable	-0.73719	3.36e-06	2.47e-05	down	-0.20047	0.068062	0.214905	stable
ARHGAP35	-0.772367	2.39e-08	7.25e-07	down	-0.753065	6.53e-08	7.98e-07	down	0.0193017	0.834944	0.91956	stable
ARHGAP5	-0.648444	0.000192322	0.00126445	down	-0.551072	0.00153403	0.00453759	stable	0.0973716	0.434542	0.655799	stable
ARHGEF1	-0.304254	0.0075278	0.0244448	stable	-0.589705	1.53e-06	1.24e-05	down	-0.285451	0.00101348	0.0123185	stable
ARHGEF10L	-0.206302	0.100573	0.178523	stable	-0.756877	7.53e-08	9.01e-07	down	-0.550575	1.2e-07	1.39e-05	stable
ARHGEF18	-0.878743	8.92e-09	3.31e-07	down	-1.24876	1.5e-13	1.3e-11	down	-0.370015	0.000491729	0.00720909	stable
ARHGEF40	0.708884	0.000188637	0.00124567	up	0.0847746	0.643456	0.706415	stable	-0.624109	1.75e-05	0.000614291	down
ARHGEF6	-0.616771	3.98e-05	0.000345456	down	-0.726299	2.9e-06	2.18e-05	down	-0.109528	0.303943	0.533663	stable
ARHGEF9	-1.06857	2.15e-08	6.7e-07	down	-0.961422	3.9e-07	3.76e-06	down	0.107145	0.402356	0.627549	stable
ARID1B	-0.625876	8.8e-09	3.27e-07	down	-0.752859	5.51e-11	1.77e-09	down	-0.126983	0.0822532	0.241086	stable
ARID2	-0.669744	2.65e-11	3.83e-09	down	-0.364628	6.49e-05	0.000311247	stable	0.305116	8.88e-06	0.000366322	stable
ARID5A	0.885283	3.05e-07	5.73e-06	up	1.04612	6.86e-09	1.11e-07	up	0.160832	0.175592	0.384759	stable
ARL1	-0.479943	7.37e-07	1.21e-05	stable	-0.603532	3.72e-09	6.61e-08	down	-0.123589	0.0666501	0.212059	stable
ARL11	0.796608	1.19e-07	2.69e-06	up	0.714855	1.77e-06	1.41e-05	up	-0.081753	0.423517	0.646174	stable
ARL14EP	-0.74689	6.03e-05	0.000489873	down	-0.811311	2.04e-05	0.00011704	down	-0.0644214	0.625873	0.796333	stable
ARL2BP	-0.550083	0.000194164	0.00127427	stable	-0.828996	1.5e-07	1.64e-06	down	-0.278913	0.00990629	0.0609189	stable
ARL4C	-1.3755	5.8e-07	9.79e-06	down	-1.58901	2.7e-08	3.66e-07	down	-0.213503	0.259976	0.484958	stable
ARL5B	0.157473	0.220478	0.324097	stable	0.720024	4.5e-07	4.28e-06	up	0.562551	1.37e-07	1.49e-05	stable
ARL8A	0.658218	4.23e-07	7.61e-06	up	1.03648	1.16e-12	6.92e-11	up	0.37826	6.19e-05	0.00154901	stable
ARMC12	0.67086	6.59e-05	0.000526441	up	1.0133	2.16e-08	3.01e-07	up	0.342444	0.00526626	0.0397057	stable
ARMCX3	0.224656	0.0764251	0.144694	stable	0.589647	1.53e-05	9.12e-05	up	0.364991	0.000232886	0.00421336	stable
ARMH1	0.66245	0.00346032	0.0132776	up	0.697999	0.00245744	0.00674305	up	0.035549	0.829718	0.917002	stable
ARMH2	0.846524	1.9e-05	0.000185714	up	0.79842	6.13e-05	0.000296941	up	-0.048104	0.729829	0.862737	stable
ARMH4	0.493012	0.000495943	0.00274676	stable	0.603442	3.71e-05	0.000194765	up	0.110429	0.280422	0.50832	stable
ARMT1	0.684055	3.05e-05	0.000275316	up	0.9422	6.37e-08	7.81e-07	up	0.258145	0.028434	0.122292	stable
ARPC3	0.558921	2.1e-09	1.05e-07	stable	0.706633	1.69e-12	9.55e-11	up	0.147712	0.0182427	0.0916701	stable
ARPIN	-0.659541	8.96e-05	0.000678267	down	-0.944071	1.37e-07	1.51e-06	down	-0.28453	0.0198215	0.0970105	stable
ARRB1	-0.755745	1.92e-06	2.7e-05	down	-1.3801	6.41e-14	6.69e-12	down	-0.624358	2.6e-07	2.37e-05	down
ARRDC2	-0.736622	2.04e-05	0.00019691	down	-0.623363	0.000293881	0.00112462	down	0.113259	0.353392	0.583466	stable
ARRDC5	-0.674705	8.21e-08	1.99e-06	down	-0.403467	0.000736359	0.00245312	stable	0.271238	0.00205831	0.0205446	stable
ARSG	-0.758324	2.94e-05	0.000267289	down	-0.826032	8.78e-06	5.66e-05	down	-0.0677076	0.597353	0.777104	stable
ARSK	-0.880176	1.58e-07	3.39e-06	down	-1.01934	5.43e-09	9.13e-08	down	-0.139163	0.224523	0.445908	stable
ART4	0.734219	0.000839574	0.00421964	up	1.17776	5.51e-07	5.11e-06	up	0.443545	0.00656349	0.0461031	stable
ASAP2	-0.0515154	0.773471	0.834575	stable	-0.620824	0.00101556	0.003215	down	-0.569309	6.7e-05	0.00165178	stable
ASB13	-0.434233	0.0195841	0.0511067	stable	-0.869404	1.21e-05	7.46e-05	down	-0.435171	0.00218824	0.0213418	stable
ASCC2	-0.274762	0.315031	0.42243	stable	-0.587801	0.0364222	0.0642101	down	-0.313039	0.130049	0.319006	stable
ASCC3	-0.434911	0.000104229	0.000767082	stable	-0.685442	1.61e-08	2.33e-07	down	-0.250531	0.00239921	0.022842	stable
ASF1B	-0.891336	8.83e-06	9.67e-05	down	-1.3186	1.32e-09	2.72e-08	down	-0.42726	0.00317467	0.0279183	stable
ASGR2	1.09847	2.77e-05	0.000254101	up	0.341233	0.173776	0.237336	stable	-0.757239	0.00010609	0.00232113	down
ASIC2	0.297578	0.00449795	0.0163212	stable	0.590132	2.3e-07	2.39e-06	up	0.292554	0.000272352	0.00473001	stable
ASPH	1.01103	0.000716421	0.0037251	up	1.66144	2.34e-07	2.42e-06	up	0.650408	0.00346344	0.0296923	up
ASPHD2	0.64116	0.0147087	0.0410918	up	0.591023	0.0261401	0.0485985	up	-0.050137	0.79565	0.900707	stable
ASPM	0.59212	0.0113881	0.0338381	up	0.877362	0.000311524	0.00118065	up	0.285242	0.100595	0.272599	stable
ASPRV1	0.749301	0.00344365	0.0132236	up	-0.284229	0.26141	0.33442	stable	-1.03353	4.85e-07	3.87e-05	down
ATE1-AS1	1.02546	1.13e-05	0.000118791	up	0.949283	5.13e-05	0.000256199	up	-0.0761769	0.641744	0.806499	stable
ATG16L2	-0.107954	0.569521	0.663305	stable	-0.809571	7.19e-05	0.000339292	down	-0.701618	5.3e-06	0.000246893	down
ATG2B	-0.628201	6.6e-08	1.67e-06	down	-0.460003	4.34e-05	0.00022247	stable	0.168198	0.0348737	0.139223	stable
ATG3	0.807378	6.83e-08	1.71e-06	up	0.705415	1.91e-06	1.51e-05	up	-0.101962	0.314254	0.544886	stable
ATG4C	-0.310475	0.00384199	0.0143945	stable	-0.698367	6.06e-09	1e-07	down	-0.387892	4.71e-06	0.000225719	stable
ATIC	-0.795603	1.02e-07	2.39e-06	down	-1.1374	4.1e-12	2.04e-10	down	-0.341797	0.00115309	0.0134745	stable
ATM	-0.81374	6.27e-07	1.05e-05	down	-1.10783	2.87e-10	7.25e-09	down	-0.29409	0.0103753	0.0627475	stable
ATP10A	-0.920001	2.2e-07	4.43e-06	down	-0.966353	9.76e-08	1.13e-06	down	-0.0463523	0.701414	0.845199	stable
ATP10D	-0.155266	0.246974	0.353282	stable	-0.740221	6.31e-07	5.75e-06	down	-0.584955	1.51e-07	1.6e-05	stable
ATP11A	0.680454	3.99e-07	7.24e-06	up	0.823777	4.91e-09	8.36e-08	up	0.143323	0.121532	0.305978	stable
ATP11B	0.942131	1.83e-07	3.82e-06	up	1.33333	1.37e-11	5.46e-10	up	0.391194	0.00208768	0.0207165	stable
ATP13A2	-0.237501	0.0623284	0.123882	stable	-0.657304	2.19e-06	1.7e-05	down	-0.419803	3.2e-05	0.000943404	stable
ATP13A3	0.412772	0.0309401	0.0727587	stable	0.889867	1.38e-05	8.35e-05	up	0.477095	0.00118272	0.0137529	stable
ATP13A3-DT	1.12145	0.000112387	0.000814011	up	2.27206	9.21e-12	3.93e-10	up	1.15062	4.28e-07	3.48e-05	up
ATP13A4-AS1	0.544801	0.0137702	0.0391149	stable	1.02078	1.45e-05	8.71e-05	up	0.475979	0.00453157	0.0357552	stable
ATP1A1	-0.476817	0.000714378	0.00371825	stable	-0.828585	6.17e-08	7.59e-07	down	-0.351768	0.000892652	0.0112326	stable
ATP1A4	0.521407	0.00153354	0.00689231	stable	0.586589	0.000492316	0.00173764	up	0.0651821	0.585444	0.768319	stable
ATP1B1	-0.824718	1.58e-05	0.00015873	down	-1.14258	2.02e-08	2.85e-07	down	-0.317858	0.0201815	0.098265	stable
ATP1B2	0.343921	0.208793	0.310832	stable	0.639758	0.0229722	0.0435669	up	0.295837	0.151547	0.351388	stable
ATP2A3	-0.687683	2.57e-05	0.00023808	down	-0.783706	3.22e-06	2.38e-05	down	-0.0960229	0.40552	0.630447	stable
ATP2B1	-1.06068	2.4e-09	1.16e-07	down	-1.7488	4.31e-17	1.75e-14	down	-0.688129	1.17e-07	1.37e-05	down
ATP2C2	1.35317	0.000102124	0.000754634	up	1.75607	1.45e-06	1.19e-05	up	0.402899	0.107373	0.28385	stable
ATP5MF	0.583567	1.71e-05	0.00016908	stable	0.624316	6.7e-06	4.49e-05	up	0.0407493	0.669342	0.824832	stable
ATP5MJ	0.993873	3.84e-09	1.72e-07	up	1.07843	5.47e-10	1.26e-08	up	0.0845582	0.448627	0.668038	stable
ATP5PD	0.48304	0.00198153	0.00848249	stable	0.791897	1.97e-06	1.55e-05	up	0.308857	0.00798916	0.0526614	stable
ATP5PF	0.380493	0.00121408	0.00569468	stable	0.601535	1.54e-06	1.25e-05	up	0.221041	0.0112381	0.0661818	stable
ATP6V0A2	-0.808909	1.06e-08	3.81e-07	down	-0.924482	3.48e-10	8.61e-09	down	-0.115573	0.221698	0.442428	stable
ATP6V0B	0.593375	3.46e-10	2.71e-08	up	0.612228	2.07e-10	5.46e-09	up	0.0188528	0.758329	0.879	stable
ATP6V0D1-DT	0.0631548	0.720854	0.792407	stable	-0.580908	0.00177172	0.00511849	stable	-0.644063	7e-06	0.00030286	down
ATP6V0E2	-0.638561	1.16e-05	0.000121611	down	-0.492507	0.000607024	0.00207717	stable	0.146054	0.155298	0.357076	stable
ATP6V0E2-AS1	-0.828533	2.07e-07	4.2e-06	down	-0.97106	5.4e-09	9.08e-08	down	-0.142527	0.191881	0.406013	stable
ATP6V1A	-0.221285	0.156757	0.250933	stable	-0.636071	0.000129389	0.000562863	down	-0.414786	0.000663076	0.00904683	stable
ATP6V1C1	0.922918	6.25e-06	7.21e-05	up	1.29383	3.59e-09	6.39e-08	up	0.370911	0.0110255	0.0653475	stable
ATP8B2	-1.37473	5.28e-10	3.7e-08	down	-1.68108	1.04e-12	6.37e-11	down	-0.306347	0.0361598	0.142577	stable
ATP8B4	0.545682	0.0177918	0.0474015	stable	0.805257	0.00074219	0.00246965	up	0.259575	0.129452	0.318064	stable
ATP9A	2.56301	5.43e-08	1.43e-06	up	3.28824	6.66e-11	2.09e-09	up	0.725222	0.0249245	0.112237	up
ATR	-0.455688	0.000870167	0.00434523	stable	-0.595705	2.83e-05	0.000154724	down	-0.140016	0.159801	0.36338	stable
ATRN	-0.536274	0.000105674	0.000774997	stable	-0.705027	1.16e-06	9.79e-06	down	-0.168754	0.0899095	0.254516	stable
ATXN10	-0.509704	0.000230523	0.00146814	stable	-0.870503	8.84e-09	1.39e-07	down	-0.360799	0.000496348	0.00725162	stable
AURKAIP1	0.730853	1.16e-08	4.13e-07	up	0.851226	2.16e-10	5.65e-09	up	0.120373	0.161084	0.365129	stable
AURKB	0.481428	5.5e-05	0.000454429	stable	0.766133	3.84e-09	6.77e-08	up	0.284705	0.00120172	0.0139043	stable
AUTS2	-0.693671	3.4e-05	0.000303022	down	-0.601647	0.000318987	0.00120483	down	0.0920234	0.437196	0.658019	stable
AVEN	-0.383304	0.0100446	0.0306723	stable	-0.641216	4.37e-05	0.000223415	down	-0.257913	0.0207527	0.0997734	stable
AVIL	0.146697	0.516128	0.61495	stable	-0.951296	8.65e-05	0.000397897	down	-1.09799	1.08e-08	2.16e-06	down
AXIN2	-0.978211	4.44e-10	3.26e-08	down	-0.720237	1.49e-06	1.22e-05	down	0.257974	0.0132215	0.0737052	stable
AZI2	0.764601	2.91e-07	5.54e-06	up	1.15009	3.3e-12	1.69e-10	up	0.385488	0.000301859	0.00510922	stable
AZIN1	0.433417	0.000528178	0.00288961	stable	1.04564	1.29e-12	7.55e-11	up	0.612228	2.72e-09	8.27e-07	up
AZIN2	-0.676048	3.52e-07	6.48e-06	down	-0.4532	0.000399748	0.0014582	stable	0.222848	0.0160953	0.0847399	stable
B3GALNT2	-0.42233	3.3e-05	0.00029495	stable	-0.648085	4.25e-09	7.37e-08	down	-0.225755	0.00237551	0.0226861	stable
B3GALT2	-0.800963	1.66e-07	3.54e-06	down	-1.00052	6.54e-10	1.48e-08	down	-0.19956	0.0580856	0.193912	stable
B3GLCT	-0.641719	0.000331689	0.001977	down	-0.549619	0.00215041	0.00602142	stable	0.0921004	0.473737	0.68765	stable
B3GNT2	0.87662	2e-07	4.08e-06	up	0.936135	5.9e-08	7.29e-07	up	0.0595152	0.60407	0.781703	stable
B3GNT5	1.47718	2.29e-05	0.000217077	up	1.96188	1.01e-07	1.16e-06	up	0.484702	0.051619	0.17998	stable
B3GNT8	0.582089	5.37e-06	6.4e-05	stable	1.0363	1.24e-12	7.38e-11	up	0.454208	2.69e-06	0.000150022	stable
B4GALT4	0.159832	0.30585	0.413653	stable	1.00303	1.71e-08	2.47e-07	up	0.843197	4.95e-10	2.3e-07	up
B4GALT5	1.11393	4.4e-11	5.71e-09	up	1.13273	4.11e-11	1.38e-09	up	0.0188062	0.861491	0.9338	stable
B4GALT6	-0.314671	0.0242616	0.0602818	stable	-0.6132	3.52e-05	0.000186408	down	-0.298529	0.00494446	0.0378823	stable
B4GAT1-DT	-0.636618	0.000462649	0.00259152	down	-0.650265	0.000427541	0.00154265	down	-0.0136468	0.916902	0.961438	stable
BABAM2-AS1	0.488834	0.011661	0.0344272	stable	0.940125	5.82e-06	3.98e-05	up	0.451291	0.00221434	0.0215307	stable
BACE1-AS	-1.18702	5.36e-11	6.56e-09	down	-1.16087	1.75e-10	4.78e-09	down	0.026149	0.820986	0.912714	stable
BACE2	-1.00401	0.000122703	0.000872008	down	-1.01677	0.000126301	0.000551466	down	-0.0127629	0.945385	0.975573	stable
BACH2	-1.53663	1.11e-07	2.56e-06	down	-1.55662	1.16e-07	1.31e-06	down	-0.0199902	0.918786	0.962338	stable
BAHD1	-0.479627	2.67e-05	0.000245709	stable	-0.610044	3.42e-07	3.38e-06	down	-0.130417	0.108516	0.285827	stable
BANK1	-1.0447	0.000326459	0.00195082	down	-0.806917	0.00530687	0.0128173	down	0.237783	0.25663	0.48163	stable
BASP1-AS1	2.06962	6.14e-11	7.18e-09	up	1.76852	1.01e-08	1.55e-07	up	-0.301095	0.139775	0.333436	stable
BATF	0.849579	8.73e-05	0.00066266	up	1.53843	2.08e-10	5.49e-09	up	0.688849	2.76e-05	0.000848807	up
BATF2	1.25009	0.0382426	0.0853477	up	1.29031	0.0351497	0.0623968	up	0.0402251	0.92829	0.967128	stable
BATF3	0.619927	0.018076	0.047924	up	0.948222	0.00050455	0.00177299	up	0.328295	0.0928718	0.259549	stable
BAZ1A	0.838041	5.49e-07	9.4e-06	up	0.857429	4.59e-07	4.36e-06	up	0.0193878	0.865738	0.935789	stable
BAZ1B	-0.512765	3.61e-08	1.02e-06	stable	-0.682617	1.13e-11	4.66e-10	down	-0.169852	0.00807583	0.0530004	stable
BAZ2B	-0.160609	0.216907	0.320117	stable	-0.689006	1.48e-06	1.21e-05	down	-0.528397	7.32e-07	5.42e-05	stable
BAZ2B-AS1	0.40112	0.00756144	0.0245416	stable	-0.317852	0.0351599	0.0624105	stable	-0.718973	8.36e-09	1.88e-06	down
BBS2	-0.836811	1.18e-06	1.79e-05	down	-1.17742	2.61e-10	6.64e-09	down	-0.340606	0.00528372	0.0397436	stable
BBS5	-0.657726	5.49e-06	6.51e-05	down	-0.522744	0.000253404	0.000994261	stable	0.134982	0.183582	0.395054	stable
BBS9	-0.91	3.02e-13	1.1e-10	down	-0.99329	1.76e-14	2.5e-12	down	-0.0832906	0.278138	0.506032	stable
BCAS4	-0.704959	0.000271837	0.00168263	down	-0.604741	0.00181814	0.00522895	down	0.100218	0.471031	0.6852	stable
BCAT1	0.721821	0.0105217	0.0317713	up	0.723131	0.0115058	0.0245735	up	0.0013096	0.99496	0.997744	stable
BCKDHB	-0.982508	3.27e-10	2.6e-08	down	-1.2648	8.24e-14	8.29e-12	down	-0.282293	0.00664642	0.0464306	stable
BCL11A	-0.764796	4.91e-05	0.000412817	down	-0.992314	5.15e-07	4.81e-06	down	-0.227518	0.0914036	0.256785	stable
BCL11B	-1.87449	1.33e-09	7.44e-08	down	-2.58025	3.7e-14	4.38e-12	down	-0.705766	0.000817887	0.0104983	down
BCL2	-1.54863	1.48e-08	5.02e-07	down	-1.6896	2.01e-09	3.9e-08	down	-0.140963	0.440458	0.66079	stable
BCL2A1	2.37525	1.62e-18	8.41e-15	up	2.9103	1.39e-22	7.1e-19	up	0.535058	0.00063284	0.00876046	stable
BCL3	0.821539	6.64e-07	1.1e-05	up	1.07632	9.94e-10	2.13e-08	up	0.254783	0.0272894	0.118821	stable
BCL6	0.829516	3.4e-16	4.35e-13	up	0.734348	9.27e-14	9.05e-12	up	-0.095168	0.109796	0.287788	stable
BCL7A	-0.586298	0.000396341	0.00228566	down	-0.527787	0.00151511	0.00449231	stable	0.0585113	0.623038	0.794829	stable
BCL9	-0.663894	9.08e-05	0.00068489	down	-0.323471	0.0498745	0.0836869	stable	0.340422	0.00604551	0.0435256	stable
BCL9L	-1.05745	5.54e-10	3.82e-08	down	-1.36044	1.64e-13	1.39e-11	down	-0.302982	0.007744	0.051572	stable
BCOR	-0.836753	1.57e-10	1.45e-08	down	-1.20472	3.13e-16	8.18e-14	down	-0.36797	4.05e-05	0.00112554	stable
BCRP2	0.274231	0.102425	0.181143	stable	0.608993	0.000552608	0.00191608	up	0.334762	0.00907633	0.0572104	stable
BDH1	-0.619486	3.03e-07	5.71e-06	down	-0.783197	9.97e-10	2.14e-08	down	-0.163712	0.0504082	0.177302	stable
BDP1	-0.561587	1.27e-10	1.21e-08	stable	-0.60502	1.79e-11	6.86e-10	down	-0.0434333	0.440182	0.66071	stable
BEND2	-0.218928	0.369639	0.47669	stable	-0.716281	0.00483584	0.0118587	down	-0.497353	0.00811414	0.0531428	stable
BEND7	0.667506	0.015942	0.043618	up	0.276302	0.317031	0.393172	stable	-0.391204	0.0584452	0.194805	stable
BHLHE22-AS1	0.472851	2.28e-06	3.11e-05	stable	0.597298	1.46e-08	2.15e-07	up	0.124447	0.0757186	0.229556	stable
BHLHE23	0.268997	0.0153226	0.0423581	stable	0.691549	2.39e-08	3.28e-07	up	0.422552	2e-06	0.000118865	stable
BHLHE40	-0.572356	0.00123891	0.0057888	stable	-0.764652	3.39e-05	0.00018052	down	-0.192297	0.13723	0.330017	stable
BICD1	-0.613549	2.6e-08	7.78e-07	down	-0.721963	4.05e-10	9.75e-09	down	-0.108414	0.145027	0.341755	stable
BICDL1	-0.748899	9.34e-07	1.47e-05	down	-0.811173	2.22e-07	2.31e-06	down	-0.0622744	0.553753	0.747364	stable
BIN1	-0.758523	1.26e-06	1.9e-05	down	-1.04795	5.06e-10	1.18e-08	down	-0.289427	0.00891799	0.056517	stable
BIRC3	-1.06934	0.00036719	0.00215101	down	-0.444204	0.129666	0.18624	stable	0.625141	0.00485078	0.0374337	up
BIRC6	-0.682612	7.2e-14	2.97e-11	down	-0.806815	1.28e-16	4.3e-14	down	-0.124203	0.02724	0.118734	stable
BIVM	-0.800244	0.000586666	0.00315694	down	-0.865987	0.000266619	0.00103894	down	-0.0657426	0.695261	0.841073	stable
BLK	-0.591048	0.00308121	0.0121226	down	-0.635819	0.00177478	0.00512675	down	-0.0447707	0.758469	0.879	stable
BLM	-0.614982	1.04e-06	1.61e-05	down	-0.635498	7.11e-07	6.38e-06	down	-0.020516	0.812997	0.909284	stable
BLMH	-0.436643	0.00201924	0.00862232	stable	-0.829055	7.93e-08	9.39e-07	down	-0.392411	0.000276499	0.00478579	stable
BLNK	-0.930692	0.000387163	0.00224258	down	-0.87784	0.000906893	0.00292746	down	0.0528515	0.779169	0.890247	stable
BLOC1S1	1.10541	1.13e-15	1.11e-12	up	1.46147	5.11e-21	8.85e-18	up	0.356059	3.53e-05	0.00101457	stable
BLOC1S5	-0.237965	0.315218	0.422659	stable	-0.698777	0.00462039	0.0114224	down	-0.460811	0.0112922	0.066378	stable
BLOC1S6	0.564667	0.000179009	0.00119442	stable	0.715358	5.12e-06	3.58e-05	up	0.150692	0.164677	0.36954	stable
BLVRA	0.411248	0.0280266	0.0672965	stable	-0.278675	0.138554	0.196774	stable	-0.689923	4.11e-06	0.000204405	down
BMF	-0.443633	0.00102802	0.00497328	stable	-0.59952	2.11e-05	0.000120324	down	-0.155887	0.114054	0.294721	stable
BMP6	-0.270293	0.189454	0.288608	stable	-0.726165	0.000796382	0.00262235	down	-0.455871	0.00409077	0.0331906	stable
BMPR1A	-1.22054	2.02e-05	0.000195065	down	-1.69703	2.68e-08	3.64e-07	down	-0.476481	0.0203792	0.0987655	stable
BMS1	-0.97718	7.53e-05	0.000586445	down	-1.11463	1.14e-05	7.05e-05	down	-0.137449	0.434042	0.655509	stable
BMS1P1	-0.72769	6.95e-06	7.9e-05	down	-0.859618	3.14e-07	3.14e-06	down	-0.131929	0.245376	0.469956	stable
BMS1P4	-0.701573	8.57e-05	0.000652949	down	-0.639097	0.000367609	0.00135833	down	0.0624755	0.622998	0.794829	stable
BMX	2.63368	7.66e-11	8.45e-09	up	2.88247	6.03e-12	2.84e-10	up	0.248791	0.338726	0.569971	stable
BNIP2	0.697623	5.58e-07	9.51e-06	up	0.883212	2.13e-09	4.11e-08	up	0.185589	0.0552213	0.187955	stable
BNIP3	-0.70816	0.000495699	0.00274658	down	-0.215741	0.276282	0.350171	stable	0.49242	0.00120383	0.0139098	stable
BNIPL	0.283184	0.0522265	0.108148	stable	-0.303688	0.0405348	0.0702216	stable	-0.586872	7.57e-07	5.53e-05	down
BOD1	-0.551314	0.00101153	0.00490774	stable	-0.799608	5.91e-06	4.03e-05	down	-0.248294	0.0437195	0.162139	stable
BOD1L2	0.622376	5.18e-07	8.97e-06	up	0.581791	2.84e-06	2.14e-05	stable	-0.0405859	0.632997	0.801114	stable
BOLA3	-0.631614	0.0278934	0.0670332	down	0.188097	0.512002	0.584708	stable	0.819712	0.000240676	0.00432069	up
BPHL	-0.878667	9.67e-08	2.29e-06	down	-0.859395	2.3e-07	2.38e-06	down	0.0192716	0.862729	0.934437	stable
BPI	1.51603	4.85e-06	5.85e-05	up	2.14175	1.95e-09	3.82e-08	up	0.625722	0.00825815	0.0537108	up
BRD3	-0.421102	0.00141022	0.00643069	stable	-0.689925	9.91e-07	8.49e-06	down	-0.268823	0.00623065	0.044461	stable
BRF1	-0.420496	8.27e-05	0.000632129	stable	-0.591316	1.82e-07	1.95e-06	down	-0.17082	0.0270811	0.118218	stable
BRI3	0.783488	3.62e-08	1.02e-06	up	1.11906	9.28e-13	5.85e-11	up	0.335574	0.000751698	0.00989339	stable
BRWD1	-0.505864	3.07e-05	0.00027724	stable	-0.702192	5.32e-08	6.67e-07	down	-0.196328	0.0244352	0.11081	stable
BST1	0.954026	6.87e-14	2.88e-11	up	0.965726	7.57e-14	7.69e-12	up	0.0117006	0.879444	0.943192	stable
BST2	1.24783	4.78e-05	0.000403073	up	0.743761	0.0130442	0.0272672	up	-0.504066	0.0227945	0.105808	stable
BTAF1	-0.623749	1.15e-10	1.13e-08	down	-0.663515	2.46e-11	8.98e-10	down	-0.0397665	0.522989	0.724292	stable
BTBD11	-0.966743	3.01e-06	3.92e-05	down	-1.0919	3.19e-07	3.18e-06	down	-0.125157	0.384901	0.612005	stable
BTBD19	0.727603	0.00191325	0.00825236	up	1.50989	6.94e-09	1.13e-07	up	0.782288	1.79e-05	0.000617466	up
BTBD2	-0.508408	0.000275963	0.00170318	stable	-0.745108	5.19e-07	4.84e-06	down	-0.2367	0.0205345	0.0992973	stable
BTD	-0.594847	1.18e-08	4.16e-07	down	-0.468495	3.82e-06	2.76e-05	stable	0.126352	0.0721363	0.222873	stable
BTG1-DT	-0.795302	0.0237902	0.0593353	down	-1.13192	0.00182767	0.00525223	down	-0.336618	0.197933	0.413517	stable
BTG2-DT	0.820897	0.000270517	0.00167645	up	1.069	5.5e-06	3.8e-05	up	0.248105	0.127759	0.315567	stable
BTLA	-0.690134	0.00316511	0.0123883	down	-0.981683	5.75e-05	0.00028153	down	-0.29155	0.0905259	0.255467	stable
BTN2A2	-0.350785	0.0827982	0.153845	stable	-0.725688	0.000616456	0.00210381	down	-0.374903	0.0148067	0.0799123	stable
BTN3A1	-0.744748	0.00496792	0.0176488	down	-1.50275	2.03e-07	2.14e-06	down	-0.758004	0.000202243	0.00379587	down
BTN3A2	-0.357591	0.0874176	0.160401	stable	-0.840527	0.000148152	0.000632514	down	-0.482936	0.00270599	0.0249333	stable
BTNL8	0.627935	0.000272006	0.00168282	up	0.257441	0.125686	0.181419	stable	-0.370495	0.00366367	0.0308693	stable
BUB1	0.325961	0.1488	0.241014	stable	0.759033	0.00130949	0.00397713	up	0.433072	0.0120821	0.069535	stable
BUB1B	0.452933	0.0209636	0.0538716	stable	0.707585	0.00052624	0.00183785	up	0.254652	0.0819794	0.240559	stable
BUB3	-0.60733	4.66e-08	1.26e-06	down	-0.701522	1.4e-09	2.86e-08	down	-0.0941925	0.210363	0.429284	stable
BUD23	-0.461691	0.000245735	0.00154761	stable	-0.667257	5.79e-07	5.33e-06	down	-0.205565	0.0252082	0.112899	stable
BZW2	-0.548271	4.64e-06	5.64e-05	stable	-1.06296	3.61e-14	4.3e-12	down	-0.514694	3.57e-08	5.45e-06	stable
C10orf143	-0.505797	7.2e-06	8.13e-05	stable	-0.616383	1.61e-07	1.74e-06	down	-0.110587	0.162969	0.367353	stable
C11orf1	-0.709105	0.000241162	0.00152218	down	-0.605798	0.00172815	0.00501013	down	0.103307	0.456008	0.67379	stable
C11orf53	0.450901	0.00110146	0.00525895	stable	0.71794	1.1e-06	9.31e-06	up	0.267039	0.00918891	0.0577002	stable
C11orf71	0.428125	2.09e-06	2.9e-05	stable	0.793011	4.32e-14	4.87e-12	up	0.364886	1.39e-07	1.51e-05	stable
C11orf80	-0.84934	8.49e-05	0.000647415	down	-0.879238	6.32e-05	0.000304419	down	-0.0298982	0.845709	0.924976	stable
C11orf91	0.662527	0.000423063	0.0024158	up	0.919048	3.26e-06	2.41e-05	up	0.256521	0.0608718	0.200541	stable
C12orf4	0.413132	0.0829764	0.154087	stable	0.680829	0.00564654	0.0135126	up	0.267697	0.134436	0.325543	stable
C12orf42	-0.67197	0.000964467	0.00472844	down	-0.618532	0.00257733	0.00701417	down	0.0534379	0.716714	0.854362	stable
C12orf57	-0.749145	0.0016765	0.00741689	down	-0.579191	0.0151242	0.030817	stable	0.169954	0.327691	0.559277	stable
C12orf75	-0.26522	0.2228	0.326912	stable	-0.682738	0.0026315	0.00713428	down	-0.417519	0.0122204	0.0700328	stable
C13orf46	-0.688849	0.00945612	0.0292988	down	-0.381428	0.149751	0.209804	stable	0.307421	0.117982	0.30089	stable
C15orf39	-0.302748	0.0374131	0.0839638	stable	-0.815482	3.52e-07	3.46e-06	down	-0.512734	9.67e-06	0.00038906	stable
C15orf48	0.267574	0.359177	0.466254	stable	1.14066	0.000237048	0.000940619	up	0.87309	0.000155238	0.00311474	up
C16orf54	-0.280111	0.0156436	0.0429993	stable	-0.666284	1.74e-07	1.87e-06	down	-0.386172	2.31e-05	0.000742973	stable
C16orf74	-0.697766	1.74e-07	3.66e-06	down	-0.720579	1.15e-07	1.3e-06	down	-0.0228129	0.80153	0.903922	stable
C17orf107	0.342629	0.00918004	0.02865	stable	0.599058	1.73e-05	0.000101466	up	0.25643	0.00955562	0.0594629	stable
C18orf21	0.386971	0.00103726	0.00501138	stable	0.6759	1.23e-07	1.38e-06	up	0.288929	0.00112918	0.0133057	stable
C19orf38	0.84211	1.03e-09	6.18e-08	up	0.97984	1.32e-11	5.29e-10	up	0.13773	0.129647	0.318355	stable
C1GALT1C1	0.71908	6.01e-06	7e-05	up	0.732231	5.64e-06	3.88e-05	up	0.0131511	0.905523	0.956906	stable
C1orf122	0.470607	0.00283389	0.0113082	stable	1.19613	5.51e-11	1.77e-09	up	0.725526	2e-08	3.59e-06	up
C1orf162	0.590527	0.000349094	0.00206725	up	1.31256	7.07e-12	3.21e-10	up	0.722031	5.12e-08	7.2e-06	up
C1orf174	-0.53266	1.95e-07	4.01e-06	stable	-0.798907	1.97e-12	1.08e-10	down	-0.266247	0.000269875	0.00469337	stable
C1orf21	-0.92204	0.00441158	0.0160674	down	-0.852431	0.00914951	0.020301	down	0.0696085	0.768667	0.884532	stable
C1orf220	-1.05328	6.97e-06	7.91e-05	down	-1.50742	2.36e-09	4.45e-08	down	-0.454148	0.00687843	0.0474808	stable
C1QA	0.724577	0.0413864	0.0906772	up	1.36716	0.000247985	0.000976444	up	0.642582	0.016857	0.0871008	up
C1QB	1.33338	0.000988796	0.00482049	up	2.00153	2.95e-06	2.21e-05	up	0.66815	0.0250388	0.112475	up
C1QC	1.14881	0.00490723	0.0174672	up	1.95057	6.97e-06	4.64e-05	up	0.80176	0.00882301	0.0561006	up
C1QL1	0.403796	0.00121226	0.00569175	stable	0.601636	4.91e-06	3.44e-05	up	0.197839	0.0313498	0.129814	stable
C1RL	0.653892	4.88e-05	0.000409995	up	0.37682	0.0163758	0.032994	stable	-0.277072	0.0172764	0.088464	stable
C1RL-AS1	0.298237	0.0799107	0.149808	stable	0.609112	0.000639225	0.00217109	up	0.310876	0.0163236	0.0854142	stable
C2	0.647326	0.0041325	0.0152441	up	0.420861	0.0615365	0.099867	stable	-0.226466	0.172357	0.380599	stable
C20orf96	-0.385972	0.00196348	0.00841933	stable	-0.607941	4.22e-06	3.02e-05	down	-0.221968	0.0164284	0.085752	stable
C21orf62-AS1	-1.30699	1.16e-08	4.13e-07	down	-1.45542	8.48e-10	1.85e-08	down	-0.148427	0.332086	0.563021	stable
C2CD2L	-0.417666	0.00536546	0.0187692	stable	-0.61657	8.32e-05	0.000384965	down	-0.198904	0.0732149	0.224887	stable
C2CD4D-AS1	-1.22736	1.77e-10	1.59e-08	down	-1.21624	3.71e-10	9.05e-09	down	0.0111221	0.928534	0.967212	stable
C3	0.00701295	0.982957	0.988716	stable	1.32802	0.00015605	0.000661486	up	1.32101	1.01e-06	6.82e-05	up
C3AR1	1.34541	5.67e-06	6.69e-05	up	1.47573	1.23e-06	1.03e-05	up	0.130321	0.528895	0.72917	stable
C3orf20	0.325805	0.0231305	0.0581263	stable	0.798061	3.9e-07	3.77e-06	up	0.472256	2.93e-05	0.000890662	stable
C3orf62	0.28868	0.0449485	0.0964807	stable	-0.345802	0.0185869	0.0366579	stable	-0.634483	9.33e-08	1.15e-05	down
C3orf86	1.92169	1.05e-12	2.93e-10	up	1.84761	7.24e-12	3.25e-10	up	-0.0740849	0.657566	0.817215	stable
C4BPA	1.60517	0.0015321	0.00688825	up	1.56148	0.00231946	0.00642031	up	-0.0436932	0.905355	0.95682	stable
C4orf3	0.872605	1.08e-10	1.08e-08	up	1.03124	5.58e-13	3.9e-11	up	0.158632	0.0709453	0.22074	stable
C5AR2	-0.317781	0.0814775	0.151999	stable	-0.826873	2.37e-05	0.00013234	down	-0.509092	0.000347487	0.00562266	stable
C5orf15	0.348298	0.00558697	0.0193509	stable	0.666085	9.16e-07	7.95e-06	up	0.317787	0.000905894	0.0113588	stable
C5orf63	-1.23334	5.25e-09	2.22e-07	down	-1.11765	9.78e-08	1.13e-06	down	0.115689	0.408959	0.633446	stable
C5orf67	0.821134	3.25e-05	0.000291772	up	0.433218	0.0238083	0.0448634	stable	-0.387916	0.00679424	0.0470903	stable
C6orf163	-0.466082	0.00412258	0.0152108	stable	-0.638405	0.000153739	0.000652772	down	-0.172323	0.149447	0.348193	stable
C8orf74	0.569826	0.00580867	0.019946	stable	0.806689	0.000172621	0.00071863	up	0.236863	0.12045	0.304476	stable
C8orf88	1.24282	3.62e-05	0.000319192	up	0.4458	0.123143	0.178373	stable	-0.797019	0.000348426	0.00563429	down
C9orf152	0.378461	0.0226222	0.0571036	stable	0.641068	0.000225633	0.000903449	up	0.262607	0.0350537	0.139593	stable
CA1	0.343613	0.178791	0.276498	stable	0.845646	0.00155801	0.00459394	up	0.502034	0.0103214	0.0626136	stable
CA12	0.37381	0.0141688	0.0399457	stable	0.761254	3.42e-06	2.51e-05	up	0.387445	0.000911625	0.011404	stable
CA3	0.59114	6.17e-05	0.000499275	up	0.679623	7.77e-06	5.09e-05	up	0.0884835	0.39905	0.624514	stable
CA4	1.65325	9.79e-13	2.8e-10	up	2.3691	4.35e-19	4.13e-16	up	0.715852	3.98e-06	0.000200098	up
CA5A	0.597021	0.00102637	0.00496626	up	0.721035	0.000118673	0.00052325	up	0.124014	0.347323	0.577891	stable
CA5B	-1.13567	2.6e-06	3.45e-05	down	-1.27417	3.12e-07	3.12e-06	down	-0.138503	0.409361	0.6338	stable
CAAP1	-0.443125	0.00118301	0.0055755	stable	-0.698438	1.56e-06	1.26e-05	down	-0.255313	0.0116938	0.0680092	stable
CAB39	0.54989	6.58e-05	0.000526275	stable	0.618309	1.24e-05	7.64e-05	up	0.0684191	0.484781	0.696749	stable
CABIN1	-0.833094	1.91e-10	1.69e-08	down	-1.07485	3.83e-14	4.46e-12	down	-0.241751	0.00535481	0.0401396	stable
CACFD1	0.137562	0.344187	0.451306	stable	0.685263	1.4e-05	8.47e-05	up	0.547701	3.57e-06	0.000184702	stable
CACNA1E	1.88454	2.64e-07	5.12e-06	up	1.82161	7.72e-07	6.85e-06	up	-0.0629295	0.800914	0.903633	stable
CACNA1I	-0.783111	3.32e-05	0.000296641	down	-0.601036	0.00127881	0.00390202	down	0.182075	0.174604	0.38354	stable
CACNA2D2	-0.943902	1.13e-07	2.58e-06	down	-1.0313	1.77e-08	2.54e-07	down	-0.0873946	0.469077	0.683639	stable
CACNB1	-0.506907	7.6e-05	0.000590818	stable	-0.714678	1.5e-07	1.64e-06	down	-0.207771	0.024975	0.112278	stable
CACNB4	-0.999338	1.06e-08	3.81e-07	down	-1.29124	6.23e-12	2.92e-10	down	-0.291899	0.0140132	0.076978	stable
CACNG6	-0.549282	1.56e-05	0.000157245	stable	-0.614356	2.61e-06	1.99e-05	down	-0.0650743	0.467029	0.681781	stable
CACYBP	0.411533	0.127324	0.213797	stable	0.589653	0.0327367	0.0587204	up	0.17812	0.377861	0.606465	stable
CAD	-0.618271	6.64e-09	2.64e-07	down	-0.779405	8.02e-12	3.54e-10	down	-0.161134	0.0251541	0.112735	stable
CALCA	0.590729	0.000383647	0.002225	up	0.752109	1.36e-05	8.23e-05	up	0.16138	0.179754	0.389932	stable
CALHM2	-0.466979	0.00278692	0.0111555	stable	-1.176	7.01e-11	2.18e-09	down	-0.70902	2.84e-08	4.59e-06	down
CALY	0.436479	0.000536399	0.00292708	stable	0.592139	7.19e-06	4.76e-05	up	0.15566	0.089776	0.254251	stable
CAMK1	-0.282185	0.0937418	0.169	stable	-0.751317	3.1e-05	0.000167434	down	-0.469132	0.000358518	0.00576105	stable
CAMK1D	-0.577906	0.0134376	0.0383834	stable	-1.08965	1.22e-05	7.49e-05	down	-0.511749	0.00391516	0.0322153	stable
CAMK2D	-1.25942	4.08e-07	7.39e-06	down	-1.3445	1.27e-07	1.42e-06	down	-0.0850869	0.617042	0.790484	stable
CAMK2G	-0.520644	0.00464354	0.0167285	stable	-0.931123	2.28e-06	1.76e-05	down	-0.410478	0.00310206	0.0274877	stable
CAMK4	-1.58696	1.33e-06	1.98e-05	down	-1.71046	3.64e-07	3.56e-06	down	-0.123495	0.585752	0.768619	stable
CAMKMT	-0.511602	0.00841332	0.0267333	stable	-0.728524	0.000301028	0.00114797	down	-0.216922	0.131001	0.32042	stable
CAMP	1.1489	1.42e-06	2.09e-05	up	0.875859	0.000176026	0.000730547	up	-0.273045	0.100054	0.271615	stable
CAMSAP1	-0.569163	4.65e-07	8.22e-06	stable	-0.923118	4.55e-13	3.32e-11	down	-0.353956	1.87e-05	0.000637321	stable
CAMSAP2	-0.396521	0.0108069	0.0324602	stable	-0.945059	4.34e-08	5.57e-07	down	-0.548538	8.33e-06	0.000349852	stable
CAMSAP3	0.44677	0.000622492	0.00331004	stable	0.746119	1.21e-07	1.36e-06	up	0.299349	0.00212565	0.0210117	stable
CAND1	-0.569292	1.87e-07	3.87e-06	stable	-0.967979	1.52e-14	2.22e-12	down	-0.398686	9.21e-07	6.44e-05	stable
CAPG	0.835276	9.21e-05	0.000692514	up	1.21267	1.02e-07	1.17e-06	up	0.377395	0.0150545	0.0808574	stable
CAPN13	0.581448	0.0136756	0.0389197	stable	0.594796	0.0129683	0.0271396	up	0.0133473	0.938707	0.971923	stable
CAPN2	-0.367801	0.00782234	0.0252315	stable	-1.12414	6.76e-12	3.11e-10	down	-0.756344	1.71e-10	1.19e-07	down
CAPN3	0.254154	0.157518	0.251978	stable	0.998076	5.3e-07	4.93e-06	up	0.743922	4.74e-07	3.79e-05	up
CAPNS2	1.20523	0.000304852	0.00184236	up	1.09032	0.00115734	0.00359483	up	-0.114908	0.631514	0.800247	stable
CAPZA2	0.92884	2.63e-09	1.25e-07	up	0.704319	2.77e-06	2.1e-05	up	-0.224521	0.0315647	0.130511	stable
CARD11	-1.22451	5.41e-08	1.42e-06	down	-1.43831	1.02e-09	2.18e-08	down	-0.213797	0.161607	0.365831	stable
CARD16	1.07441	1.36e-06	2.01e-05	up	0.831322	0.000139312	0.000599779	up	-0.243091	0.116294	0.29801	stable
CARD17	2.43674	5.19e-06	6.21e-05	up	1.88054	0.000354465	0.00131667	up	-0.556201	0.138557	0.331826	stable
CARD19	0.339425	0.0137917	0.039163	stable	0.605398	3.3e-05	0.000176541	up	0.265973	0.0104818	0.0631108	stable
CARD6	1.37456	4.68e-09	2.02e-07	up	1.7395	4.5e-12	2.2e-10	up	0.364946	0.021029	0.100554	stable
CARF	-0.678233	1.16e-07	2.65e-06	down	-0.628463	8.98e-07	7.82e-06	down	0.0497701	0.566379	0.755586	stable
CARMAL	-0.668948	0.0062405	0.0211142	down	-0.791088	0.00158982	0.00466997	down	-0.122139	0.496014	0.704895	stable
CARMIL1	-0.997726	1.12e-05	0.00011797	down	-0.912363	6.13e-05	0.000296941	down	0.0853624	0.591973	0.773143	stable
CARMIL2	-0.744829	8.09e-08	1.97e-06	down	-0.927092	2.91e-10	7.33e-09	down	-0.182262	0.0551593	0.187869	stable
CARNMT1	-0.410981	0.00685502	0.0227186	stable	-0.830073	4.94e-07	4.64e-06	down	-0.419092	0.000332548	0.00546289	stable
CASC11	0.466026	0.0221145	0.0561467	stable	0.702815	0.00087434	0.00283886	up	0.236789	0.118547	0.301698	stable
CASD1	-0.862653	2.36e-07	4.71e-06	down	-1.05232	2.05e-09	3.97e-08	down	-0.189663	0.0984783	0.269105	stable
CASK	-0.791368	3.09e-06	4e-05	down	-0.97823	3.81e-08	4.97e-07	down	-0.186861	0.115735	0.297208	stable
CASP1	0.695191	5.76e-05	0.000471727	up	0.335026	0.0456475	0.0776175	stable	-0.360164	0.00432705	0.0345596	stable
CASP5	2.28141	2.17e-08	6.73e-07	up	1.84693	3.51e-06	2.57e-05	up	-0.434486	0.114193	0.294871	stable
CASP6	-0.735013	5.81e-06	6.83e-05	down	-0.988222	1.01e-08	1.55e-07	down	-0.253209	0.0277635	0.120205	stable
CASP8AP2	-0.414446	0.00155891	0.00698304	stable	-0.749647	1.36e-07	1.5e-06	down	-0.335201	0.000720404	0.00961705	stable
CASS4	-1.3386	2.83e-05	0.000258018	down	-2.12253	1.27e-09	2.63e-08	down	-0.78393	0.00084591	0.0107716	down
CATIP-AS1	0.613977	4.96e-07	8.67e-06	up	0.470374	8.16e-05	0.000378563	stable	-0.143603	0.0892141	0.253469	stable
CATSPER1	0.471346	5.37e-05	0.000445063	stable	0.616439	4.91e-07	4.62e-06	up	0.145092	0.0826316	0.241752	stable
CATSPER2	-0.587609	0.000146955	0.00101304	down	-0.547286	0.000445801	0.00159682	stable	0.0403234	0.715202	0.853496	stable
CATSPER2P1	-0.696976	0.000326337	0.00195082	down	-0.558577	0.00389321	0.0099081	stable	0.138399	0.321785	0.553332	stable
CATSPERB	-0.577261	0.000256269	0.00160644	stable	-0.589189	0.000237749	0.000942402	down	-0.0119273	0.916029	0.961055	stable
CAV2	0.200066	0.247814	0.354206	stable	0.626163	0.000603875	0.00206833	up	0.426097	0.00153755	0.0166467	stable
CAVIN2	-0.255366	0.362146	0.469256	stable	-0.877608	0.00274234	0.0073839	down	-0.622242	0.00408793	0.0331906	down
CAVIN3	0.808707	9.56e-05	0.000713785	up	0.634186	0.00206847	0.00583092	up	-0.174521	0.238989	0.462435	stable
CBFA2T3	-0.305594	0.0107663	0.0323684	stable	-0.771129	9.7e-09	1.5e-07	down	-0.465535	1.28e-06	8.31e-05	stable
CBLB	-1.33514	1.84e-07	3.84e-06	down	-1.10259	1.21e-05	7.45e-05	down	0.232549	0.184275	0.395818	stable
CBR3-AS1	-0.953265	3.68e-10	2.86e-08	down	-1.07411	1.23e-11	5.01e-10	down	-0.120849	0.222859	0.443985	stable
CBX5	-1.0491	5.5e-09	2.29e-07	down	-1.24473	4.91e-11	1.62e-09	down	-0.195636	0.103701	0.277925	stable
CBX7	-0.548769	0.0011051	0.0052724	stable	-0.981943	7.95e-08	9.4e-07	down	-0.433174	0.000651543	0.00895154	stable
CCAR2	-0.581749	2.61e-08	7.8e-07	stable	-0.726514	6.22e-11	1.97e-09	down	-0.144764	0.0416633	0.15674	stable
CCDC117	0.267058	0.182514	0.280539	stable	0.68614	0.00108972	0.00341381	up	0.419082	0.00647504	0.0456698	stable
CCDC125	-0.602858	0.00315302	0.0123485	down	-0.754772	0.000334917	0.00125739	down	-0.151913	0.309235	0.539694	stable
CCDC126	0.726546	2e-06	2.8e-05	up	0.931356	8.27e-09	1.31e-07	up	0.20481	0.0559586	0.189456	stable
CCDC13-AS1	0.486985	0.0014049	0.00641112	stable	0.598967	0.000139572	0.000600794	up	0.111982	0.31283	0.543558	stable
CCDC13-AS2	-0.417061	0.0127935	0.0369687	stable	-0.904488	6.92e-07	6.23e-06	down	-0.487427	0.000173951	0.00340215	stable
CCDC14	-0.577653	3.59e-06	4.56e-05	stable	-0.768476	6.79e-09	1.1e-07	down	-0.190824	0.0303303	0.127206	stable
CCDC140	0.426515	0.00100239	0.00487418	stable	0.768912	5.29e-08	6.63e-07	up	0.342397	0.000480495	0.00710111	stable
CCDC141	-1.67377	2.25e-18	8.41e-15	down	-1.66482	5.72e-18	3.85e-15	down	0.00894987	0.93299	0.9693	stable
CCDC144B	0.889719	0.00152726	0.00687497	up	0.487132	0.0793453	0.123265	stable	-0.402588	0.0511762	0.179183	stable
CCDC146	-0.239679	0.295813	0.403062	stable	-0.781738	0.00117275	0.00363564	down	-0.542059	0.00230041	0.0221403	stable
CCDC149	0.493546	0.00396327	0.0147496	stable	-0.26083	0.125137	0.18075	stable	-0.754377	6.48e-08	8.71e-06	down
CCDC163	-0.92825	3.14e-07	5.86e-06	down	-0.56655	0.00110438	0.00345297	stable	0.361701	0.00457142	0.0359945	stable
CCDC191	-0.583081	1.32e-05	0.000136588	stable	-0.707615	3.85e-07	3.73e-06	down	-0.124534	0.18743	0.400137	stable
CCDC50	-0.726944	0.000199853	0.00130591	down	-0.926478	5.34e-06	3.7e-05	down	-0.199534	0.156457	0.358325	stable
CCDC65	-0.718573	9.41e-05	0.000704039	down	-0.671355	0.000289794	0.0011113	down	0.0472188	0.718399	0.855352	stable
CCDC66	-0.560768	0.000701906	0.00366527	stable	-0.664001	9.64e-05	0.000437062	down	-0.103233	0.388473	0.615579	stable
CCDC71L	1.29949	6.53e-15	4.52e-12	up	1.44496	1.34e-16	4.34e-14	up	0.145471	0.145105	0.341874	stable
CCDC88A	-0.0422595	0.821552	0.872072	stable	-0.591015	0.00263401	0.00713957	down	-0.548755	0.000215054	0.00399819	stable
CCDC88C	-1.01285	2.67e-09	1.26e-07	down	-1.37111	1.82e-13	1.53e-11	down	-0.358253	0.00201697	0.020239	stable
CCDC92	-0.639937	5.31e-05	0.000441324	down	-0.681459	2.47e-05	0.000137137	down	-0.0415226	0.71141	0.851309	stable
CCL18	0.437559	0.0346763	0.079474	stable	0.867432	7.56e-05	0.000353958	up	0.429872	0.00638913	0.0452636	stable
CCL2	0.0603785	0.905552	0.934596	stable	0.827026	0.11252	0.16537	stable	0.766648	0.0484182	0.173066	up
CCL20	-0.0100598	0.975255	0.983521	stable	0.912175	0.00696219	0.0161197	up	0.922235	0.000315819	0.00528402	up
CCL28	-0.99014	2.98e-07	5.65e-06	down	-1.08208	5.13e-08	6.46e-07	down	-0.0919352	0.486185	0.698034	stable
CCL3	0.255444	0.401623	0.508751	stable	1.06324	0.00092442	0.00297255	up	0.807797	0.000706015	0.00946052	up
CCL4	-0.0905202	0.793572	0.850346	stable	0.984425	0.00634332	0.0149067	up	1.07494	9.47e-05	0.00215109	up
CCL4L2	-0.485392	0.177884	0.275479	stable	0.365453	0.316079	0.392178	stable	0.850845	0.00226827	0.0219301	up
CCL5	-0.630783	0.00456509	0.0165066	down	-0.972706	3.14e-05	0.000169501	down	-0.341923	0.0383356	0.148237	stable
CCM2L	0.327863	0.0308738	0.0726332	stable	0.721611	9.52e-06	6.07e-05	up	0.393748	0.000776029	0.0100876	stable
CCN3	-1.69242	8.65e-07	1.38e-05	down	-2.16364	2.89e-09	5.28e-08	down	-0.471228	0.0494526	0.175236	stable
CCNA1	0.914214	0.0218187	0.055572	up	2.19918	4.66e-07	4.41e-06	up	1.28496	4.08e-05	0.00113338	up
CCNA2	0.250135	0.332402	0.439481	stable	0.798122	0.00306327	0.00810138	up	0.547987	0.00589312	0.0428865	stable
CCNB1	0.170319	0.270463	0.377406	stable	0.627725	0.000138866	0.000598057	up	0.457406	0.000176797	0.0034394	stable
CCNB1IP1	-0.619314	0.000126314	0.000893383	down	-0.769641	4.57e-06	3.23e-05	down	-0.150327	0.194489	0.409131	stable
CCNB2	0.452223	0.0749623	0.142568	stable	1.08268	6.2e-05	0.000299809	up	0.630454	0.00131467	0.0148028	up
CCND2	-1.14191	1.67e-07	3.56e-06	down	-1.14449	2.23e-07	2.32e-06	down	-0.00258746	0.986072	0.99387	stable
CCND3	0.469105	6.15e-08	1.58e-06	stable	0.634666	1.34e-11	5.36e-10	up	0.165562	0.00583449	0.0425701	stable
CCNDBP1	0.558949	8.67e-07	1.39e-05	stable	0.693864	6.58e-09	1.07e-07	up	0.134915	0.0874826	0.250361	stable
CCNL1	0.497988	4.12e-05	0.000355678	stable	0.621998	9.16e-07	7.95e-06	up	0.12401	0.151801	0.351745	stable
CCNL2	-0.525684	3.09e-08	8.95e-07	stable	-0.588371	2.18e-09	4.18e-08	down	-0.0626865	0.326594	0.558291	stable
CCNY	-0.297431	0.00197862	0.00847432	stable	-0.601515	1.52e-08	2.22e-07	down	-0.304084	4.29e-05	0.00117369	stable
CCP110	0.591545	0.000942437	0.0046391	up	0.379519	0.0323097	0.0580685	stable	-0.212026	0.104371	0.279057	stable
CCPG1	0.752401	1.89e-06	2.66e-05	up	0.651235	3.32e-05	0.000177475	up	-0.101166	0.35564	0.585591	stable
CCR1	1.31627	1.29e-05	0.000133629	up	0.847479	0.00396164	0.0100473	up	-0.468791	0.0294498	0.125043	stable
CCR2	0.538571	0.0388421	0.0863901	stable	-0.606396	0.0223638	0.0426248	down	-1.14497	9.92e-08	1.2e-05	down
CCR3	-2.26665	4.45e-07	7.93e-06	down	-2.94336	7.5e-10	1.66e-08	down	-0.676707	0.0303301	0.127206	down
CCR4	-1.21551	1.39e-08	4.8e-07	down	-1.36687	7.74e-10	1.71e-08	down	-0.151362	0.291097	0.52054	stable
CCR5	-0.308717	0.019937	0.0517848	stable	-0.821295	2.96e-08	3.96e-07	down	-0.512579	1.54e-06	9.66e-05	stable
CCR5AS	1.20548	0.001276	0.00592854	up	1.82623	3.93e-06	2.83e-05	up	0.620743	0.0245845	0.111215	up
CCR6	-1.05774	3.86e-10	2.97e-08	down	-1.43362	1.32e-14	1.99e-12	down	-0.375889	0.000980606	0.0120374	stable
CCR7	-1.33111	0.000209125	0.00135405	down	-1.12277	0.00176149	0.00509237	down	0.208337	0.418361	0.641484	stable
CCR8	-0.760109	1.01e-08	3.66e-07	down	-0.812502	2.4e-09	4.5e-08	down	-0.0523939	0.553121	0.746979	stable
CCRL2	1.37083	4.61e-05	0.000390663	up	2.01106	2.51e-08	3.43e-07	up	0.640224	0.00874466	0.055787	up
CCSAP	-0.271367	0.0762549	0.144457	stable	-0.777814	3.01e-06	2.25e-05	down	-0.506447	3.05e-05	0.000912176	stable
CCSER1	-0.564878	0.00360585	0.013702	stable	-0.743031	0.000215394	0.000866658	down	-0.178152	0.210894	0.429956	stable
CCSER2	-0.651589	2.41e-09	1.16e-07	down	-0.419273	4.66e-05	0.000236461	stable	0.232315	0.00180051	0.0186708	stable
CCT6P1	-0.528092	0.00772435	0.0249721	stable	-0.874583	2.89e-05	0.000157723	down	-0.346492	0.0194673	0.0959043	stable
CD101	-0.913243	4.12e-05	0.000355678	down	-1.95418	1.07e-13	1e-11	down	-1.04093	6.01e-09	1.49e-06	down
CD14	0.531767	0.0128945	0.0372102	stable	-0.127103	0.549632	0.620288	stable	-0.658871	7.73e-05	0.00182553	down
CD151	0.479133	0.0253917	0.0624321	stable	-0.22265	0.299086	0.374271	stable	-0.701783	3.24e-05	0.000951209	down
CD160	-0.980969	0.000126542	0.000894255	down	-1.62396	6.2e-09	1.02e-07	down	-0.642987	0.000726136	0.00965489	down
CD163	1.34126	0.00114903	0.00544442	up	1.82529	2.23e-05	0.000126022	up	0.484027	0.108359	0.285522	stable
CD163L1	0.467461	0.0743979	0.14179	stable	0.716637	0.00787962	0.0179275	up	0.249175	0.203757	0.42067	stable
CD177	5.25021	4.29e-15	3.23e-12	up	5.73093	1.93e-16	5.95e-14	up	0.480725	0.227476	0.449247	stable
CD180	-0.461218	0.0337681	0.0778809	stable	-1.21065	3.97e-07	3.83e-06	down	-0.749432	1.4e-05	0.000519876	down
CD19	-0.763461	0.000290422	0.00177592	down	-0.550668	0.0084018	0.018902	stable	0.212793	0.161933	0.366112	stable
CD1C	-0.575742	8.64e-05	0.000657479	stable	-1.03864	2.29e-10	5.95e-09	down	-0.462902	3.13e-05	0.000927973	stable
CD2	-1.34063	3.87e-06	4.85e-05	down	-1.7013	2.63e-08	3.59e-07	down	-0.360667	0.0772311	0.232001	stable
CD200	-0.869501	0.000561437	0.0030423	down	-0.654753	0.00909153	0.0201874	down	0.214749	0.239274	0.462703	stable
CD200R1	-1.43317	1.35e-07	2.98e-06	down	-1.39755	3.39e-07	3.35e-06	down	0.0356177	0.846821	0.925667	stable
CD22	-1.29452	3.87e-05	0.000337817	down	-1.30384	4.36e-05	0.000223007	down	-0.00932472	0.966552	0.985309	stable
CD226	-0.862657	8.37e-05	0.000639401	down	-1.12614	9.65e-07	8.3e-06	down	-0.263485	0.0942906	0.262372	stable
CD244	-0.758932	0.00126403	0.00588556	down	-1.36923	8.86e-08	1.03e-06	down	-0.610301	0.000608968	0.00849434	down
CD247	-1.31756	2.4e-05	0.000225524	down	-1.60369	7.76e-07	6.88e-06	down	-0.286125	0.195547	0.410609	stable
CD27	-1.30182	1.63e-05	0.000162595	down	-1.59558	4.03e-07	3.88e-06	down	-0.293766	0.169012	0.375546	stable
CD274	1.72261	0.00210609	0.0089276	up	1.89965	0.000894236	0.00289245	up	0.177037	0.663981	0.820974	stable
CD28	-1.75888	1.28e-08	4.47e-07	down	-2.04963	2.37e-10	6.15e-09	down	-0.290745	0.161069	0.365129	stable
CD300C	0.628413	0.00241937	0.00996497	up	-0.0950644	0.640268	0.703489	stable	-0.723477	8.28e-06	0.000348968	down
CD300E	0.325163	0.215268	0.31825	stable	-0.742606	0.00635253	0.0149215	down	-1.06777	7.05e-07	5.26e-05	down
CD300LB	-0.574046	0.0120281	0.0352467	stable	-1.78552	2.9e-11	1.04e-09	down	-1.21147	4.93e-10	2.3e-07	down
CD300LD	1.52384	0.00115032	0.00544854	up	1.66465	0.000502287	0.00176723	up	0.140814	0.678351	0.830593	stable
CD33	0.23797	0.185396	0.284068	stable	-0.551525	0.00319435	0.00838733	stable	-0.789495	1.22e-07	1.4e-05	down
CD36	0.643173	0.000583967	0.00314635	up	-0.302382	0.0994074	0.149003	stable	-0.945555	1.09e-09	4.38e-07	down
CD3D	-1.29857	7.15e-07	1.17e-05	down	-1.6443	2.94e-09	5.37e-08	down	-0.345727	0.057789	0.193578	stable
CD3E	-1.48768	2.2e-06	3.01e-05	down	-1.99226	2.81e-09	5.14e-08	down	-0.504576	0.0228446	0.105929	stable
CD3G	-1.63742	2.8e-08	8.25e-07	down	-1.95399	2.87e-10	7.25e-09	down	-0.316566	0.112377	0.292038	stable
CD4	-1.14391	1.38e-06	2.04e-05	down	-2.26857	1.14e-15	2.44e-13	down	-1.12466	1.94e-09	6.27e-07	down
CD40LG	-1.91548	4.61e-11	5.93e-09	down	-2.23119	3.58e-13	2.73e-11	down	-0.315715	0.0922624	0.258545	stable
CD44	0.470508	0.000589165	0.00316639	stable	0.620599	1.37e-05	8.28e-05	up	0.15009	0.131353	0.32076	stable
CD46	-0.305383	0.063257	0.125232	stable	-0.796598	7.25e-06	4.79e-05	down	-0.491215	0.000138856	0.00286091	stable
CD47	-0.646842	3.05e-06	3.96e-05	down	-0.539919	8.41e-05	0.000388745	stable	0.106923	0.268347	0.494764	stable
CD5	-1.46594	4.62e-09	2e-07	down	-1.64039	2.61e-10	6.64e-09	down	-0.174446	0.293371	0.523071	stable
CD52	-0.287174	0.153897	0.247298	stable	-0.677437	0.00130525	0.00396652	down	-0.390264	0.0112857	0.066377	stable
CD58	0.6531	4.33e-09	1.9e-07	up	0.78603	2.29e-11	8.43e-10	up	0.132931	0.0737976	0.225986	stable
CD59	1.56643	8.77e-09	3.26e-07	up	1.49985	4e-08	5.16e-07	up	-0.066583	0.712898	0.852213	stable
CD6	-1.64743	1.7e-07	3.58e-06	down	-2.01628	1.24e-09	2.57e-08	down	-0.36885	0.0881071	0.251333	stable
CD63	0.981222	2.66e-08	7.9e-07	up	1.22345	6.7e-11	2.1e-09	up	0.242224	0.0434143	0.161264	stable
CD68	0.0985358	0.502103	0.60242	stable	-0.50903	0.00100572	0.00318816	stable	-0.607566	5.33e-07	4.17e-05	down
CD69	-0.357568	0.317622	0.42495	stable	0.645471	0.0777219	0.121229	stable	1.00304	0.000360747	0.00578442	up
CD7	-0.846531	0.00337122	0.0130079	down	-0.735462	0.0113961	0.0243717	down	0.111069	0.598239	0.77765	stable
CD72	-1.11667	3.94e-05	0.000342444	down	-0.925874	0.000615576	0.00210158	down	0.190798	0.32215	0.553624	stable
CD74	-0.556443	0.000196152	0.00128534	stable	-1.10237	7.52e-11	2.31e-09	down	-0.545932	2.54e-06	0.000143985	stable
CD79A	-1.03293	0.000689603	0.00360913	down	-1.09416	0.00041561	0.00150723	down	-0.0612265	0.780415	0.891037	stable
CD79B	-1.02251	1.75e-05	0.000172411	down	-1.2011	1.11e-06	9.35e-06	down	-0.178594	0.287842	0.517115	stable
CD81	-0.985417	6.18e-07	1.04e-05	down	-1.17537	1.26e-08	1.88e-07	down	-0.189951	0.164111	0.368712	stable
CD82	0.20843	0.294362	0.401661	stable	0.838055	8.19e-05	0.00037953	up	0.629626	6.75e-05	0.00165974	up
CD84	-0.891161	5.38e-08	1.42e-06	down	-1.13174	9.13e-11	2.74e-09	down	-0.240579	0.0320429	0.131746	stable
CD86	-0.316024	0.184405	0.282871	stable	-1.47973	3.78e-08	4.94e-07	down	-1.16371	8.14e-09	1.86e-06	down
CD8A	-0.942833	2.41e-05	0.000226044	down	-0.955301	2.47e-05	0.000137135	down	-0.0124678	0.936808	0.970889	stable
CD8B	-1.15237	3.85e-05	0.000335834	down	-1.2954	6.71e-06	4.49e-05	down	-0.14303	0.470599	0.684766	stable
CD96	-1.64878	2.77e-08	8.18e-07	down	-1.88288	1.07e-09	2.27e-08	down	-0.2341	0.241453	0.465544	stable
CD99	-0.402615	0.0062592	0.0211607	stable	-0.912418	2.4e-08	3.3e-07	down	-0.509803	1.09e-05	0.00042703	stable
CDA	0.701186	7.28e-08	1.8e-06	up	0.907361	7.4e-11	2.28e-09	up	0.206175	0.0214128	0.101837	stable
CDADC1	1.0079	3.05e-05	0.000275378	up	1.80537	3.26e-11	1.15e-09	up	0.797476	1.32e-05	0.000497177	up
CDC14A	-0.736779	1.08e-08	3.86e-07	down	-0.694888	7.06e-08	8.54e-07	down	0.0418906	0.625428	0.795957	stable
CDC14B	-0.575579	0.000164802	0.0011166	stable	-0.687771	1.32e-05	8.03e-05	down	-0.112192	0.305651	0.535596	stable
CDC20	0.321091	0.169762	0.265894	stable	1.06686	2.28e-05	0.000128485	up	0.745766	5.85e-05	0.00149	up
CDC23	-0.473193	1.54e-05	0.000155514	stable	-0.698271	3.52e-09	6.3e-08	down	-0.225078	0.00446941	0.0354641	stable
CDC25B	-1.29424	1.07e-11	1.86e-09	down	-1.75126	1.33e-16	4.34e-14	down	-0.45702	0.000287319	0.00491652	stable
CDC42BPB	-0.13556	0.280596	0.387781	stable	-0.586605	1.61e-05	9.55e-05	down	-0.451045	8.56e-06	0.000356204	stable
CDC42EP3	0.780945	1.49e-05	0.000151216	up	0.862916	3.13e-06	2.33e-05	up	0.0819707	0.517966	0.720671	stable
CDC42EP4	0.543087	8.72e-06	9.56e-05	stable	0.599704	1.74e-06	1.39e-05	up	0.0566172	0.508053	0.713768	stable
CDH26	0.643757	0.000795165	0.00404331	up	0.54032	0.00496544	0.012115	stable	-0.103437	0.456313	0.673918	stable
CDIN1	-0.710224	1.98e-07	4.06e-06	down	-0.661091	1.31e-06	1.09e-05	down	0.0491326	0.597119	0.777004	stable
CDIP1	-0.546171	1.34e-05	0.000138324	stable	-0.672744	2.81e-07	2.85e-06	down	-0.126574	0.153419	0.354336	stable
CDK1	0.473324	0.0225039	0.0568935	stable	1.04596	3.02e-06	2.26e-05	up	0.572633	0.000360876	0.00578442	stable
CDK10	-0.35778	0.0125313	0.0363867	stable	-0.613468	4.9e-05	0.000246419	down	-0.255688	0.0174975	0.0891078	stable
CDK19	-0.368639	0.000948744	0.00466566	stable	-0.648299	8.58e-08	1.01e-06	down	-0.27966	0.000869109	0.0109795	stable
CDK4	-0.687396	3.99e-06	4.95e-05	down	-0.96093	1.97e-09	3.85e-08	down	-0.273534	0.00999442	0.0611969	stable
CDK5R2	0.43334	0.000302864	0.00183338	stable	0.630823	7.03e-07	6.32e-06	up	0.197483	0.0242358	0.110249	stable
CDK5RAP1	-0.694686	1.55e-06	2.26e-05	down	-0.871962	1.04e-08	1.59e-07	down	-0.177276	0.0791282	0.235322	stable
CDK6	-0.712216	2.43e-06	3.28e-05	down	-0.835193	1.03e-07	1.18e-06	down	-0.122977	0.24237	0.466575	stable
CDKAL1	-0.876127	5.05e-12	1.06e-09	down	-0.985043	1.16e-13	1.06e-11	down	-0.108916	0.173805	0.382475	stable
CDKN2C	0.565884	0.00750181	0.0243697	stable	1.26576	6.03e-08	7.43e-07	up	0.699879	2.42e-05	0.0007724	up
CDKN2D	0.983345	3.29e-11	4.5e-09	up	1.26088	5.45e-15	9.35e-13	up	0.277535	0.00428787	0.0343331	stable
CDKN3	0.53912	0.0197418	0.0514083	stable	0.749327	0.00168331	0.00490015	up	0.210207	0.220468	0.441075	stable
CDR2	-0.82543	1.11e-05	0.000117351	down	-0.711954	0.000142217	0.000610334	down	0.113477	0.389695	0.616637	stable
CDRT15L2	0.466992	0.112919	0.194867	stable	0.943262	0.00210102	0.00590705	up	0.47627	0.0329863	0.134254	stable
CDT1	0.44473	0.000235288	0.0014921	stable	0.612988	1.47e-06	1.2e-05	up	0.168259	0.0551671	0.187871	stable
CDX1	0.374918	0.00268629	0.010829	stable	0.669892	6.39e-07	5.81e-06	up	0.294973	0.0017555	0.018326	stable
CEACAM1	2.03379	7.44e-10	4.87e-08	up	2.72519	4.95e-14	5.34e-12	up	0.691396	0.00193677	0.0197082	up
CEACAM8	0.761661	0.158615	0.253115	stable	1.92284	0.000707764	0.00237114	up	1.16117	0.0051854	0.0392232	up
CEBPB	0.828682	1.03e-09	6.18e-08	up	0.915531	7.4e-11	2.28e-09	up	0.0868487	0.329151	0.560458	stable
CEBPD	0.904221	9.08e-15	5.5e-12	up	1.19345	6.71e-20	7.8e-17	up	0.289227	8.47e-05	0.00196522	stable
CEBPZOS	0.550497	0.00131827	0.00609178	stable	0.898869	9.28e-07	8.04e-06	up	0.348372	0.0063395	0.0450117	stable
CENATAC	-0.656621	4.33e-05	0.000370289	down	-0.289061	0.062395	0.100967	stable	0.367561	0.00179609	0.0186324	stable
CENPA	0.295405	0.0064956	0.0217833	stable	0.652409	5.2e-08	6.53e-07	up	0.357004	2.6e-05	0.000813011	stable
CENPC	-0.804763	1.69e-07	3.56e-06	down	-0.915476	9.58e-09	1.48e-07	down	-0.110713	0.291354	0.520708	stable
CENPK	-1.0321	0.000612964	0.00326888	down	-0.981874	0.00124915	0.00382841	down	0.0502264	0.817118	0.911003	stable
CENPP	-0.656271	1.14e-06	1.74e-05	down	-0.581792	1.49e-05	8.91e-05	stable	0.074479	0.423984	0.646694	stable
CENPV	-0.711393	1.91e-05	0.00018592	down	-0.390623	0.0153864	0.0312591	stable	0.32077	0.0075704	0.0507511	stable
CEP104	-0.513836	1.02e-05	0.000109328	stable	-0.699278	1.68e-08	2.43e-07	down	-0.185443	0.025503	0.113666	stable
CEP126	-0.839224	1.32e-06	1.97e-05	down	-0.802611	4.28e-06	3.05e-05	down	0.0366136	0.759728	0.879587	stable
CEP128	-0.930202	3.9e-10	2.99e-08	down	-1.08509	3.94e-12	1.98e-10	down	-0.154891	0.111385	0.290344	stable
CEP135	0.643072	1.56e-05	0.000157229	up	0.523468	0.000391795	0.00143389	stable	-0.119604	0.254816	0.479599	stable
CEP19	0.583615	0.00113964	0.00540594	stable	-0.0111352	0.94929	0.96118	stable	-0.59475	1.87e-05	0.000637321	down
CEP290	-0.819209	9.49e-08	2.25e-06	down	-1.15931	5.24e-12	2.51e-10	down	-0.340101	0.00158943	0.0170128	stable
CEP295	-0.352039	0.00568369	0.0196036	stable	-0.594216	1.07e-05	6.71e-05	down	-0.242177	0.0111139	0.0657074	stable
CEP43	-0.649514	1.51e-06	2.2e-05	down	-1.04338	4.81e-12	2.33e-10	down	-0.393868	6.77e-05	0.00166117	stable
CEP55	0.321935	0.15465	0.248279	stable	1.03012	2.33e-05	0.000130625	up	0.70818	7.64e-05	0.00181154	up
CEP57L1	-0.622236	0.00649048	0.0217728	down	-0.682293	0.00340657	0.0088528	down	-0.0600578	0.719958	0.856375	stable
CEP63	-0.529557	0.0036	0.0136904	stable	-1.23905	1.61e-09	3.24e-08	down	-0.70949	1.01e-06	6.82e-05	down
CEP78	-1.16832	2.75e-07	5.3e-06	down	-1.31563	2.19e-08	3.05e-07	down	-0.147311	0.343335	0.574448	stable
CEP85	-0.42945	8.47e-05	0.000645685	stable	-0.661274	2.03e-08	2.86e-07	down	-0.231824	0.00379357	0.0316115	stable
CEP85L	-0.946044	3.58e-06	4.55e-05	down	-1.20126	2.33e-08	3.22e-07	down	-0.255216	0.0752574	0.228802	stable
CEP95	-0.62834	3.42e-05	0.00030423	down	-0.617476	5.65e-05	0.000277794	down	0.0108637	0.919205	0.96238	stable
CERS2	-0.488298	2.96e-07	5.62e-06	stable	-0.637595	3.65e-10	8.94e-09	down	-0.149297	0.0241023	0.109889	stable
CES1	1.2635	5.42e-06	6.45e-05	up	0.152814	0.558802	0.628889	stable	-1.11068	2.14e-07	2.04e-05	down
CFAP107	0.335489	0.0100784	0.0307446	stable	0.586124	2.18e-05	0.0001239	up	0.250635	0.0106147	0.0636087	stable
CFAP126	0.7532	0.00872202	0.0274821	up	0.671782	0.0204512	0.0396801	up	-0.0814172	0.699422	0.843911	stable
CFAP298	-0.280359	0.00196493	0.00842414	stable	-0.645004	3.79e-10	9.22e-09	down	-0.364644	4.68e-07	3.75e-05	stable
CFAP44	-0.860751	3.27e-09	1.49e-07	down	-1.10397	1.76e-12	9.86e-11	down	-0.243215	0.0131412	0.0733853	stable
CFAP45	-0.399069	0.0223243	0.056553	stable	-0.935293	8.9e-07	7.76e-06	down	-0.536224	8.59e-05	0.00198438	stable
CFAP53	0.364317	0.00336765	0.013	stable	0.608813	4.13e-06	2.96e-05	up	0.244496	0.00851803	0.0547646	stable
CFAP58-DT	1.23239	0.000179311	0.00119519	up	1.44323	2.07e-05	0.000118421	up	0.210844	0.371129	0.600331	stable
CFAP92	-0.00328063	0.988538	0.992184	stable	-0.694897	0.00364792	0.00938372	down	-0.691616	0.000136861	0.00284841	down
CFAP97	-0.845008	1.49e-07	3.24e-06	down	-0.95128	1.1e-08	1.66e-07	down	-0.106272	0.331854	0.562851	stable
CFAP97D1	0.684176	0.00434348	0.0158554	up	0.731414	0.00274231	0.0073839	up	0.0472378	0.787547	0.895424	stable
CFD	-0.494167	0.198296	0.299069	stable	-1.50318	0.000224814	0.000900595	down	-1.00901	0.000757833	0.0099322	down
CGAS	1.28056	6.36e-06	7.32e-05	up	1.52813	2.23e-07	2.33e-06	up	0.247571	0.213564	0.433005	stable
CGB8	-1.64339	8.67e-09	3.24e-07	down	-1.34228	1.48e-06	1.21e-05	down	0.301114	0.115633	0.297179	stable
CHAC1	0.327435	0.0230783	0.0580177	stable	0.691492	7.71e-06	5.05e-05	up	0.364058	0.00101115	0.0123145	stable
CHCHD2	0.456343	0.000776183	0.00396968	stable	0.757055	2.22e-07	2.31e-06	up	0.300712	0.0029762	0.026668	stable
CHCHD5	0.288618	0.0138551	0.0392733	stable	0.599061	2.2e-06	1.71e-05	up	0.310443	0.000576247	0.00812479	stable
CHCHD7	0.544016	0.0209424	0.0538439	stable	1.05986	2.34e-05	0.000130977	up	0.515844	0.00400547	0.0327374	stable
CHD1L	-0.3831	3.13e-05	0.000281754	stable	-0.638782	3.39e-10	8.41e-09	down	-0.255681	0.000184522	0.00355455	stable
CHD3	-0.800331	6.24e-05	0.00050321	down	-1.0317	8.3e-07	7.3e-06	down	-0.231369	0.106021	0.281425	stable
CHD4	-0.449723	0.000251187	0.00157728	stable	-0.602282	2.89e-06	2.17e-05	down	-0.15256	0.0862822	0.248259	stable
CHD6	-0.900539	2.47e-07	4.84e-06	down	-1.15834	4.53e-10	1.07e-08	down	-0.257798	0.0329254	0.134112	stable
CHD9	-0.518198	5.68e-07	9.66e-06	stable	-0.685871	5.91e-10	1.35e-08	down	-0.167674	0.0205856	0.0993536	stable
CHEK2P2	0.725299	0.094727	0.170373	stable	1.04999	0.0182938	0.0361607	up	0.324694	0.317085	0.548271	stable
CHERP	-0.494673	2.6e-06	3.46e-05	stable	-0.673304	2.25e-09	4.3e-08	down	-0.178631	0.0164982	0.0859762	stable
CHI3L1	-0.202714	0.591963	0.682667	stable	-1.89902	4.63e-06	3.27e-05	down	-1.6963	8.48e-08	1.09e-05	down
CHIC1	-0.956741	9.83e-08	2.32e-06	down	-1.10259	3.58e-09	6.39e-08	down	-0.145848	0.232163	0.454727	stable
CHIT1	1.04701	0.00800489	0.0257069	up	2	2.42e-06	1.86e-05	up	0.952988	0.00151667	0.0165034	up
CHMP2B	0.664564	0.000380674	0.00221377	up	0.859242	1.03e-05	6.46e-05	up	0.194678	0.150429	0.349697	stable
CHMP4C	1.05702	0.00327696	0.0127248	up	1.03498	0.00446716	0.0111112	up	-0.0220318	0.933009	0.9693	stable
CHMP5	0.951697	2.02e-06	2.82e-05	up	0.936402	3.7e-06	2.69e-05	up	-0.0152946	0.912123	0.959515	stable
CHMP7	-0.843461	3.63e-09	1.64e-07	down	-0.81988	1.18e-08	1.78e-07	down	0.0235808	0.802623	0.90414	stable
CHN2	-0.245406	0.0693018	0.134345	stable	-0.91373	3.41e-09	6.13e-08	down	-0.668324	5.02e-09	1.3e-06	down
CHP1P2	0.396526	0.00586289	0.0200998	stable	-0.388799	0.00765361	0.0174814	stable	-0.785325	1.72e-10	1.19e-07	down
CHRM3-AS2	-1.75482	5.05e-06	6.06e-05	down	-1.84242	2.62e-06	2e-05	down	-0.0875941	0.743765	0.871	stable
CHRNA7	0.745583	0.000717799	0.00372989	up	0.364948	0.092128	0.139622	stable	-0.380636	0.0189925	0.0942881	stable
CHRND	0.507083	1.26e-06	1.9e-05	stable	0.637367	7.64e-09	1.22e-07	up	0.130283	0.0742834	0.226931	stable
CHROMR	-0.29986	0.169541	0.265629	stable	-0.761543	0.000888319	0.00287658	down	-0.461682	0.00591914	0.0429448	stable
CHST11	-0.674846	6.98e-06	7.92e-05	down	-0.740047	1.56e-06	1.26e-05	down	-0.0652009	0.534561	0.73333	stable
CHST12	-0.831213	1.62e-07	3.46e-06	down	-0.85344	1.23e-07	1.37e-06	down	-0.0222273	0.836569	0.920319	stable
CHST14	-0.469471	0.00284308	0.0113325	stable	-1.01225	7.65e-09	1.22e-07	down	-0.542784	1.05e-05	0.00041429	stable
CHST2	0.617415	7.47e-05	0.000582719	up	0.458408	0.00294921	0.0078484	stable	-0.159007	0.153941	0.35504	stable
CHST7	-0.517825	0.00692634	0.0228957	stable	-0.85069	2.61e-05	0.000144196	down	-0.332865	0.0201982	0.0983089	stable
CHSY1	0.783117	0.000236516	0.00149877	up	0.826777	0.000138719	0.000597628	up	0.0436594	0.774742	0.888037	stable
CHTF8	-0.366594	4.05e-06	5e-05	stable	-0.620629	4.41e-12	2.16e-10	down	-0.254035	1.79e-05	0.000617466	stable
CHUK	0.71717	1.94e-06	2.73e-05	up	0.7359	1.55e-06	1.26e-05	up	0.0187307	0.857395	0.931521	stable
CIAO2B	0.46716	0.000349513	0.00206829	stable	0.641155	2.97e-06	2.22e-05	up	0.173995	0.0669055	0.212567	stable
CIAPIN1	-0.437555	0.000289104	0.00176977	stable	-0.67773	1.61e-07	1.74e-06	down	-0.240175	0.00689582	0.0475752	stable
CIB1	-0.449027	3.99e-05	0.00034596	stable	-0.680363	8.38e-09	1.33e-07	down	-0.231336	0.00370236	0.0310741	stable
CIITA	-0.788973	0.00622735	0.0210778	down	-1.23133	4.76e-05	0.000240448	down	-0.442358	0.0391748	0.150431	stable
CILK1	-0.697406	1.63e-07	3.48e-06	down	-0.757286	3.12e-08	4.15e-07	down	-0.0598803	0.508524	0.714156	stable
CIRBP	-0.731436	3.47e-07	6.4e-06	down	-0.820185	3.18e-08	4.22e-07	down	-0.0887489	0.366628	0.596596	stable
CISD2	0.483876	0.0696478	0.134785	stable	0.887572	0.00139085	0.00418252	up	0.403695	0.0448813	0.164936	stable
CISH	0.0471996	0.863569	0.903366	stable	0.731505	0.0103992	0.0226064	up	0.684305	0.0014268	0.0157806	up
CITED4	0.524965	0.000611934	0.00326414	stable	0.619196	8.58e-05	0.00039508	up	0.0942313	0.394751	0.620726	stable
CKAP2	-0.685813	0.000118889	0.000851701	down	-0.486305	0.00574434	0.0137159	stable	0.199509	0.119376	0.302694	stable
CKAP2L	0.554401	0.00767643	0.0248549	stable	1.07198	1.7e-06	1.36e-05	up	0.517581	0.00109872	0.013011	stable
CKAP4	1.38386	1.75e-10	1.57e-08	up	2.22574	2.48e-18	2.11e-15	up	0.841885	6.69e-08	8.87e-06	up
CKAP5	-0.564415	3.34e-06	4.27e-05	stable	-0.889165	3.67e-11	1.26e-09	down	-0.324751	0.000246819	0.00441239	stable
CKLF	1.03872	6.29e-09	2.52e-07	up	0.889333	4.22e-07	4.04e-06	up	-0.149383	0.209948	0.428731	stable
CKM	0.346297	0.015025	0.0417536	stable	0.634122	2.67e-05	0.000147013	up	0.287825	0.00750802	0.0504604	stable
CKMT2-AS1	-0.627772	2.82e-07	5.41e-06	down	-0.497051	3.34e-05	0.000178129	stable	0.130721	0.120077	0.303981	stable
CKS1B	0.404463	0.13684	0.225863	stable	0.736446	0.00869344	0.0194419	up	0.331983	0.105222	0.280324	stable
CKS2	0.372893	0.258603	0.365321	stable	0.736776	0.0298511	0.0543369	up	0.363883	0.144223	0.340487	stable
CLASP2	-0.451959	9.19e-06	9.98e-05	stable	-0.712875	2.03e-10	5.38e-09	down	-0.260916	0.000467253	0.00695883	stable
CLC	-1.26173	8.24e-05	0.00063119	down	-0.939686	0.00304595	0.00806225	down	0.322044	0.160324	0.36402	stable
CLCC1	-0.923579	8.8e-12	1.58e-09	down	-1.52039	1e-20	1.35e-17	down	-0.596814	1.15e-09	4.52e-07	down
CLCN4	-0.0314638	0.874887	0.912221	stable	-0.682551	0.00119988	0.00370627	down	-0.651088	4.66e-05	0.00125222	down
CLCN7	-0.140753	0.235135	0.340459	stable	-0.588604	5.3e-06	3.68e-05	down	-0.44785	3.25e-06	0.000173675	stable
CLDN1	0.350774	0.00231519	0.00963827	stable	0.655532	1.63e-07	1.76e-06	up	0.304758	0.000501175	0.00730961	stable
CLDN4	0.467953	0.00274516	0.0110212	stable	0.738833	7.79e-06	5.1e-05	up	0.27088	0.0196104	0.0964014	stable
CLEC10A	-0.397789	0.0562585	0.114596	stable	-1.20597	1.8e-07	1.93e-06	down	-0.808177	1.64e-06	0.000100263	down
CLEC17A	-1.02496	1.38e-05	0.000141913	down	-0.950094	6e-05	0.000291647	down	0.0748655	0.651134	0.813226	stable
CLEC18C	0.381716	0.089378	0.163063	stable	0.600706	0.00939909	0.0207555	up	0.21899	0.193409	0.407973	stable
CLEC1A	0.518261	0.00165796	0.00735459	stable	-0.19358	0.23232	0.303179	stable	-0.711841	8.93e-08	1.13e-05	down
CLEC1B	0.470538	0.0436959	0.0943599	stable	1.15325	4.79e-06	3.37e-05	up	0.682708	0.00017872	0.00346628	up
CLEC2D	-1.20186	1.48e-09	8.11e-08	down	-1.26817	4.64e-10	1.09e-08	down	-0.0663027	0.611051	0.786709	stable
CLEC4C	-0.175246	0.612899	0.701373	stable	-0.948331	0.00846831	0.0190149	down	-0.773084	0.00398268	0.0326032	down
CLEC4D	2.46341	1.66e-15	1.42e-12	up	3.28591	5.19e-21	8.85e-18	up	0.8225	2.29e-05	0.000738792	up
CLEC4E	0.861669	3.98e-08	1.09e-06	up	1.05527	1.97e-10	5.26e-09	up	0.193601	0.0695878	0.217974	stable
CLEC4G	0.792408	1.84e-06	2.61e-05	up	0.509071	0.00153532	0.00454013	stable	-0.283337	0.0157461	0.0833472	stable
CLEC5A	2.92349	2.07e-11	3.17e-09	up	3.60912	1.45e-14	2.15e-12	up	0.68563	0.015238	0.0814497	up
CLEC6A	1.57082	1.42e-09	7.81e-08	up	1.57076	2.17e-09	4.16e-08	up	-5.8e-05	0.999728	0.999849	stable
CLEC7A	-0.315676	0.116377	0.199146	stable	-1.05562	1.65e-06	1.33e-05	down	-0.739941	4.97e-06	0.000234418	down
CLECL1	-0.716657	9.05e-06	9.87e-05	down	-0.685449	2.5e-05	0.000138922	down	0.0312085	0.782347	0.89181	stable
CLIC1	0.637	3.79e-12	8.56e-10	up	0.68306	5.11e-13	3.67e-11	up	0.0460603	0.423077	0.645704	stable
CLIC2	0.89031	0.00309582	0.0121617	up	1.23827	7.77e-05	0.000361834	up	0.347958	0.115943	0.297503	stable
CLIC4	0.596027	0.0292992	0.0696267	up	1.30743	8.47e-06	5.48e-05	up	0.711402	0.000744122	0.00982256	up
CLIC5	-0.66386	1.56e-09	8.43e-08	down	-0.658889	2.95e-09	5.38e-08	down	0.00497084	0.945016	0.975444	stable
CLIP4	-0.267525	0.10079	0.178851	stable	-0.67849	9.09e-05	0.000415167	down	-0.410965	0.00113966	0.0133908	stable
CLMN	0.245614	0.313594	0.421018	stable	-0.453233	0.0691865	0.110063	stable	-0.698847	0.0002711	0.00471146	down
CLN6	-0.662715	0.000479662	0.00267161	down	-0.967837	1.44e-06	1.18e-05	down	-0.305121	0.0281392	0.121332	stable
CLNS1A	-0.3082	0.0238581	0.0594639	stable	-0.593113	4.1e-05	0.000211531	down	-0.284913	0.0059543	0.0430777	stable
CLOCK	-0.530075	3.77e-05	0.000330133	stable	-0.694139	2.87e-07	2.9e-06	down	-0.164064	0.0743927	0.227238	stable
CLRN1-AS1	0.916974	0.000321173	0.00192328	up	0.519727	0.0380174	0.0665181	stable	-0.397248	0.0326637	0.133504	stable
CLSTN1	-0.801648	8.21e-10	5.21e-08	down	-1.19592	6.9e-16	1.6e-13	down	-0.394267	1.56e-05	0.000565353	stable
CLUAP1	-0.682892	5.21e-06	6.24e-05	down	-0.90449	1.3e-08	1.93e-07	down	-0.221598	0.0367443	0.143965	stable
CLUH	-0.644502	2.46e-06	3.31e-05	down	-0.953013	1.72e-10	4.7e-09	down	-0.308511	0.00169416	0.0178648	stable
CLUHP3	-0.914325	8.59e-07	1.38e-05	down	-0.850332	4.91e-06	3.45e-05	down	0.0639936	0.616679	0.790179	stable
CLYBL	-0.859658	2.25e-09	1.11e-07	down	-0.773252	5.61e-08	6.99e-07	down	0.086406	0.362081	0.591907	stable
CMAHP	0.498944	0.02172	0.0553758	stable	1.05844	5.85e-06	4e-05	up	0.559494	0.000820786	0.010525	stable
CMBL	0.423311	0.216397	0.319576	stable	0.74586	0.0337474	0.0602628	up	0.322549	0.210792	0.429858	stable
CMC1	-0.366905	0.0478267	0.101216	stable	-0.595834	0.00192925	0.0054966	down	-0.22893	0.0993811	0.270505	stable
CMPK1	-0.555751	3.7e-06	4.67e-05	stable	-0.878595	3.89e-11	1.33e-09	down	-0.322844	0.000233256	0.00421474	stable
CMSS1	-0.651875	1.16e-05	0.000121906	down	-0.584744	8.43e-05	0.000389481	stable	0.0671307	0.519919	0.721916	stable
CMTM1	1.07536	7.76e-11	8.49e-09	up	0.945678	5.64e-09	9.42e-08	up	-0.129682	0.223106	0.444302	stable
CMTM2	0.886972	4.99e-07	8.7e-06	up	0.168196	0.303756	0.379317	stable	-0.718776	9.08e-08	1.13e-05	down
CMTM4	0.66201	0.0018052	0.00786053	up	0.96209	1.55e-05	9.22e-05	up	0.300079	0.0546238	0.186742	stable
CNEP1R1	0.77392	4.01e-10	3.04e-08	up	0.711459	6.99e-09	1.13e-07	up	-0.0624611	0.437519	0.65835	stable
CNGA4	0.602378	6.21e-06	7.18e-05	up	0.604765	7.56e-06	4.97e-05	up	0.00238693	0.97952	0.990791	stable
CNIH4	1.52639	7.33e-13	2.26e-10	up	1.53285	1.08e-12	6.52e-11	up	0.00645718	0.960791	0.982569	stable
CNKSR2	-1.11082	1.79e-07	3.76e-06	down	-1.02682	1.39e-06	1.14e-05	down	0.0839986	0.561846	0.752206	stable
CNNM3	-0.921192	4.61e-08	1.24e-06	down	-1.20973	2.48e-11	9.04e-10	down	-0.288543	0.0128397	0.0722216	stable
CNNM3-DT	-0.638746	0.00128963	0.00597779	down	-0.652095	0.00121118	0.0037335	down	-0.0133489	0.926038	0.96605	stable
CNOT1	-0.510878	5.33e-14	2.27e-11	stable	-0.606135	7.69e-17	2.84e-14	down	-0.0952563	0.0227571	0.105715	stable
CNOT6L	-0.62677	7.15e-06	8.07e-05	down	-0.341583	0.0111513	0.0239472	stable	0.285187	0.00451076	0.0356485	stable
CNPY4	-0.668702	2.55e-06	3.41e-05	down	-0.720198	7.52e-07	6.7e-06	down	-0.0514959	0.601567	0.78021	stable
CNR2	-0.985349	9.75e-11	9.97e-09	down	-0.973528	2.27e-10	5.92e-09	down	0.0118213	0.903698	0.955942	stable
CNST	-0.705975	1.21e-09	6.92e-08	down	-0.760514	1.97e-10	5.26e-09	down	-0.0545386	0.473697	0.68763	stable
CNTFR-AS1	0.391594	0.110264	0.191485	stable	0.654411	0.00959479	0.0211202	up	0.262817	0.153622	0.354497	stable
CNTLN	0.656085	0.000107045	0.000782852	up	0.421644	0.0113044	0.024214	stable	-0.234442	0.0550635	0.187593	stable
CNTNAP1	-0.546875	1.01e-05	0.000108394	stable	-0.66575	2.54e-07	2.6e-06	down	-0.118875	0.173299	0.381723	stable
CNTNAP3	0.297585	0.446357	0.550101	stable	-1.42104	0.000585978	0.00201458	down	-1.71862	1.32e-07	1.46e-05	down
CNTNAP3B	0.279429	0.294582	0.401877	stable	-0.571314	0.0369103	0.0649095	stable	-0.850743	6.04e-05	0.00152515	down
COA1	-0.416419	0.00445056	0.0161863	stable	-0.620356	5.16e-05	0.000257751	down	-0.203937	0.0598165	0.198011	stable
COBLL1	-0.60275	0.00909192	0.028427	down	-0.529446	0.0231086	0.0437868	stable	0.0733042	0.665835	0.822593	stable
COG1	-0.626709	6.17e-07	1.03e-05	down	-0.659283	2.78e-07	2.82e-06	down	-0.0325737	0.705679	0.847982	stable
COG2	-0.578415	5.32e-05	0.000441923	stable	-1.1217	7.27e-12	3.26e-10	down	-0.543286	9.66e-07	6.59e-05	stable
COL19A1	-0.83752	5.12e-05	0.000427178	down	-0.783001	0.000167834	0.00070213	down	0.0545192	0.709838	0.850423	stable
COL4A2-AS1	0.431393	0.0198538	0.0516197	stable	0.710734	0.000242469	0.000957968	up	0.279341	0.0440043	0.16287	stable
COL9A2	0.406035	0.00593215	0.0202644	stable	0.617405	6.45e-05	0.000309877	up	0.211369	0.0535666	0.184467	stable
COLGALT2	-0.604612	0.000405216	0.00233001	down	-0.373293	0.02688	0.0497572	stable	0.231319	0.0630095	0.204791	stable
COMMD10	-0.579922	1.37e-05	0.000141268	stable	-0.841798	4.63e-09	7.96e-08	down	-0.261877	0.00645635	0.0455883	stable
COPB2-DT	-0.567233	0.0574178	0.116373	stable	-0.823424	0.00730748	0.0167991	down	-0.25619	0.250197	0.474704	stable
COPS2	0.456585	0.0184828	0.0488406	stable	0.642202	0.00133467	0.00404209	up	0.185617	0.196783	0.4121	stable
COPS7B	-0.557313	2.24e-09	1.11e-07	stable	-0.694901	3.02e-12	1.56e-10	down	-0.137588	0.0273867	0.11913	stable
COQ10A	-0.882125	2.97e-06	3.87e-05	down	-0.83912	9.92e-06	6.28e-05	down	0.0430047	0.742758	0.870498	stable
COQ4	-0.509071	3.83e-05	0.000334331	stable	-0.664638	3.14e-07	3.14e-06	down	-0.155567	0.0783483	0.234025	stable
COQ8A	-0.825546	1.27e-07	2.84e-06	down	-1.11599	3.78e-11	1.3e-09	down	-0.290449	0.00755105	0.0506536	stable
CORO1B	-0.0853889	0.563222	0.657585	stable	-0.709056	1.05e-05	6.6e-05	down	-0.623667	3.46e-07	3.02e-05	down
COX10	-0.492937	0.00036035	0.00211822	stable	-0.705783	1.33e-06	1.11e-05	down	-0.212847	0.0348125	0.13913	stable
COX10-DT	-0.823649	2.06e-06	2.87e-05	down	-1.05063	9.84e-09	1.52e-07	down	-0.226984	0.0619147	0.202625	stable
COX11	-0.761946	3.93e-08	1.09e-06	down	-0.821782	7.98e-09	1.27e-07	down	-0.0598357	0.521371	0.723186	stable
COX18	-0.536629	1.87e-08	6.02e-07	stable	-0.635812	2.21e-10	5.78e-09	down	-0.0991828	0.122973	0.30848	stable
COX6B2	0.784629	1.87e-06	2.65e-05	up	1.03971	3.02e-09	5.49e-08	up	0.255077	0.0276837	0.120034	stable
COX6C	-0.458285	0.00372305	0.0140414	stable	-0.654303	7.17e-05	0.00033848	down	-0.196018	0.0924209	0.258847	stable
COX7A2	0.603897	5.49e-06	6.51e-05	up	0.970286	4.54e-11	1.51e-09	up	0.366389	0.000172686	0.00338373	stable
COX7A2L	0.423773	2.17e-05	0.00020758	stable	0.828474	7.32e-13	4.77e-11	up	0.404701	1.94e-07	1.89e-05	stable
COX7B	0.534276	0.0031364	0.0122985	stable	0.790079	3.08e-05	0.000166252	up	0.255804	0.0555356	0.188473	stable
COX7C	0.721721	0.00112761	0.0053608	up	0.968698	2.72e-05	0.000149463	up	0.246977	0.126853	0.314263	stable
COX8A	0.368019	0.00140282	0.0064061	stable	0.64251	2.43e-07	2.5e-06	up	0.274491	0.00153765	0.0166467	stable
CPA3	-1.09005	2.88e-05	0.000261861	down	-1.89229	8.08e-11	2.46e-09	down	-0.802242	4.11e-05	0.00113781	down
CPEB4	0.934645	4.83e-09	2.07e-07	up	0.9	1.98e-08	2.8e-07	up	-0.034645	0.742923	0.870533	stable
CPED1	-0.238012	0.252257	0.358593	stable	-1.10649	1.36e-06	1.13e-05	down	-0.868475	4.05e-07	3.34e-05	down
CPLANE1	-0.787719	2.01e-08	6.38e-07	down	-0.843222	4.79e-09	8.18e-08	down	-0.0555028	0.554725	0.748119	stable
CPN2	0.435219	0.000845383	0.00423968	stable	0.604641	9.6e-06	6.1e-05	up	0.169422	0.0754172	0.229027	stable
CPNE2	0.632103	0.00123206	0.00576311	up	0.706709	0.000410753	0.00149134	up	0.0746057	0.598847	0.778044	stable
CPNE4	0.820328	0.00683517	0.0226638	up	1.12597	0.000338405	0.00126788	up	0.30564	0.171914	0.379798	stable
CPNE5	0.545331	0.00330761	0.0128147	stable	0.828411	2.18e-05	0.00012379	up	0.28308	0.0394718	0.151163	stable
CPNE8	0.730094	6.38e-05	0.000512348	up	0.0329619	0.850333	0.882018	stable	-0.697133	8.78e-07	6.23e-05	down
CPPED1	-0.379788	0.00672391	0.022374	stable	-1.13849	6.66e-12	3.06e-10	down	-0.758703	2.27e-10	1.49e-07	down
CPSF1	-0.287509	0.021656	0.0552457	stable	-0.608347	6.08e-06	4.13e-05	down	-0.320837	0.000861413	0.0109038	stable
CPSF4	-0.509149	0.000129444	0.000911196	stable	-0.727328	2.61e-07	2.66e-06	down	-0.218179	0.0239424	0.109491	stable
CPSF6	-0.534552	1.38e-06	2.04e-05	stable	-0.703804	2.36e-09	4.45e-08	down	-0.169252	0.0294167	0.125003	stable
CPVL	-0.205939	0.423434	0.528949	stable	-1.74411	4.19e-09	7.29e-08	down	-1.53817	2.01e-11	2.15e-08	down
CR1	1.32279	5.53e-09	2.3e-07	up	1.30401	1.21e-08	1.82e-07	up	-0.018774	0.900516	0.954588	stable
CR1L	0.811195	0.000800925	0.00406614	up	0.60515	0.0120732	0.0255804	up	-0.206045	0.240663	0.464616	stable
CR2	-0.7544	0.000127668	0.000899917	down	-0.753638	0.000158693	0.000670802	down	0.00076157	0.995672	0.998051	stable
CRABP1	0.285828	0.0189459	0.0498388	stable	0.62368	2.19e-06	1.7e-05	up	0.337852	0.000335346	0.00548313	stable
CRACR2B	0.61184	6.54e-06	7.49e-05	up	0.717165	3.48e-07	3.43e-06	up	0.105325	0.268245	0.494611	stable
CREBBP	-0.268364	0.00282813	0.0112869	stable	-0.60778	1.9e-09	3.72e-08	down	-0.339415	1.9e-06	0.000113461	stable
CREBL2	-0.681269	1.16e-07	2.63e-06	down	-0.600587	2.48e-06	1.89e-05	down	0.0806827	0.355564	0.585519	stable
CREG1	0.7939	0.000168321	0.00113704	up	1.00914	4.41e-06	3.13e-05	up	0.215241	0.156289	0.358196	stable
CRELD1	-0.426226	0.0004573	0.00256944	stable	-0.714826	5.78e-08	7.18e-07	down	-0.2886	0.00147904	0.016225	stable
CREM	0.265194	0.0950398	0.170757	stable	0.851293	1.06e-06	8.99e-06	up	0.586099	4.64e-06	0.000223489	up
CRIM1	-0.946193	0.00054545	0.00296867	down	-1.14732	4.88e-05	0.000245725	down	-0.201129	0.309332	0.53979	stable
CRIP1	-0.503629	0.0144454	0.040551	stable	-1.57562	5.94e-11	1.89e-09	down	-1.072	8.71e-10	3.65e-07	down
CRISP2	0.530797	0.0298407	0.0706183	stable	0.846199	0.000859888	0.00279797	up	0.315402	0.0843468	0.244683	stable
CRISP3	2.14161	1.88e-05	0.000183667	up	2.57083	7.65e-07	6.79e-06	up	0.429221	0.225141	0.446654	stable
CRISPLD2	0.260983	0.363918	0.471046	stable	-0.435314	0.137587	0.195607	stable	-0.696296	0.00183763	0.0189634	down
CRLS1	0.368648	0.00892819	0.0279937	stable	0.596384	5.69e-05	0.000279195	up	0.227736	0.0305078	0.12765	stable
CROCCP2	-0.598369	5.68e-06	6.69e-05	down	-0.242835	0.0532652	0.0884423	stable	0.355533	0.000233649	0.00421523	stable
CROT	-0.958256	5.5e-10	3.8e-08	down	-1.12739	4.35e-12	2.14e-10	down	-0.169133	0.0955066	0.264249	stable
CRTAM	-0.7598	5.73e-05	0.000469418	down	-0.912677	3.11e-06	2.31e-05	down	-0.152878	0.25562	0.480405	stable
CRTAP	-0.535735	0.00198431	0.00849014	stable	-1.10056	1.01e-08	1.55e-07	down	-0.564822	2.64e-05	0.000821464	stable
CRY1	-0.550478	0.000263488	0.00164243	stable	-0.762028	1.6e-06	1.3e-05	down	-0.21155	0.0535397	0.184467	stable
CRY2	-0.691352	7.78e-08	1.9e-06	down	-0.652468	4.21e-07	4.03e-06	down	0.0388845	0.654805	0.81574	stable
CRYBG3	-0.395219	0.0142166	0.0400627	stable	-1.29557	1.15e-11	4.72e-10	down	-0.900355	9.91e-11	7.93e-08	down
CRYL1	-0.542697	0.000586618	0.00315694	stable	-1.00584	7.44e-09	1.19e-07	down	-0.463147	0.000116111	0.00249191	stable
CRYZ	-0.25698	0.386037	0.493558	stable	-0.796353	0.00959936	0.0211262	down	-0.539374	0.0175652	0.0893699	stable
CRYZL2P	-0.0293087	0.844915	0.889637	stable	-0.609228	0.000145064	0.000620987	down	-0.579919	2.23e-06	0.000129707	stable
CS	-0.67095	1.32e-06	1.96e-05	down	-0.610616	1.06e-05	6.65e-05	down	0.0603348	0.52882	0.72917	stable
CSF1R	-0.914683	0.000401771	0.00231437	down	-1.83849	2.8e-10	7.1e-09	down	-0.923811	4.28e-06	0.000209355	down
CSGALNACT2	0.752217	2.1e-06	2.91e-05	up	1.1955	1.23e-11	5.01e-10	up	0.44328	0.000129934	0.00273389	stable
CSNK1A1L	0.641729	0.000101183	0.000749114	up	0.671311	6.47e-05	0.000310627	up	0.0295815	0.801239	0.903726	stable
CSPP1	-0.336779	0.010772	0.0323818	stable	-0.725731	4.6e-07	4.36e-06	down	-0.388952	0.000145043	0.00295657	stable
CSRNP1	1.08589	1.26e-06	1.89e-05	up	1.07461	2.1e-06	1.64e-05	up	-0.0112792	0.941802	0.973737	stable
CST3	0.473802	0.00783253	0.0252548	stable	-0.330527	0.0639342	0.103028	stable	-0.804329	3.91e-08	5.85e-06	down
CST4	0.554624	0.000104308	0.000767156	stable	0.65517	9.06e-06	5.81e-05	up	0.100546	0.324771	0.556049	stable
CST6	0.379367	0.00012519	0.000886662	stable	0.591062	3.03e-08	4.04e-07	up	0.211696	0.00360232	0.0305349	stable
CST7	1.3135	8.13e-14	3.25e-11	up	1.49122	8.37e-16	1.9e-13	up	0.177714	0.0990025	0.269807	stable
CSTA	1.15207	2.03e-12	4.97e-10	up	0.916433	4.74e-09	8.11e-08	up	-0.235633	0.0233157	0.107432	stable
CTBP1-DT	-0.571842	4.56e-05	0.000387432	stable	-0.619098	1.58e-05	9.4e-05	down	-0.0472552	0.634305	0.801818	stable
CTC1	-0.735376	6.98e-08	1.74e-06	down	-0.931816	1.37e-10	3.86e-09	down	-0.196441	0.0356899	0.141414	stable
CTCF	-0.723022	4.61e-12	9.99e-10	down	-0.882816	3.83e-15	7e-13	down	-0.159795	0.0168367	0.087031	stable
CTDP1	0.303958	0.00928945	0.0289033	stable	0.693893	7.43e-08	8.92e-07	up	0.389935	2.13e-05	0.00070192	stable
CTDSP2	-0.36185	0.00437849	0.0159673	stable	-0.868808	1.47e-09	2.99e-08	down	-0.506957	6.33e-07	4.8e-05	stable
CTDSPL2	-0.652091	1.66e-10	1.5e-08	down	-0.775708	7.19e-13	4.74e-11	down	-0.123616	0.0633396	0.20542	stable
CTLA4	-1.04888	9.93e-06	0.000106632	down	-0.597819	0.00923904	0.0204599	down	0.451066	0.00814135	0.0532665	stable
CTPS1	-0.470072	0.000242037	0.00152695	stable	-0.643797	1.75e-06	1.39e-05	down	-0.173725	0.0614428	0.201903	stable
CTPS2	-0.594813	0.00489158	0.0174302	down	-0.726028	0.000825697	0.00270444	down	-0.131215	0.397032	0.622642	stable
CTSE	0.16589	0.698244	0.773938	stable	1.0107	0.0223197	0.042563	up	0.844805	0.0103915	0.0627672	up
CTSH	0.380797	0.152475	0.245584	stable	0.604325	0.0268028	0.0496466	up	0.223528	0.263033	0.488593	stable
CTSL	0.888725	0.0131003	0.0376258	up	1.344	0.000312597	0.00118402	up	0.455276	0.0874574	0.250345	stable
CTSO	-0.812616	0.00031775	0.00190632	down	-1.58963	3.62e-10	8.88e-09	down	-0.777012	8.32e-06	0.000349852	down
CTSS	-0.0583468	0.638043	0.723255	stable	-0.599739	9.29e-06	5.94e-05	down	-0.541393	1.63e-07	1.69e-05	stable
CTSW	-1.22624	0.000105326	0.000773159	down	-1.44672	9.38e-06	5.98e-05	down	-0.220478	0.329051	0.560437	stable
CUBN	-0.63967	7.38e-05	0.00057706	down	-0.819914	1.18e-06	9.93e-06	down	-0.180244	0.119019	0.302237	stable
CUL1	-0.193598	0.172546	0.269136	stable	-0.612015	5.61e-05	0.000276171	down	-0.418418	0.000180408	0.00349108	stable
CUTA	-0.393148	0.0070588	0.0232467	stable	-0.652124	2.32e-05	0.000130216	down	-0.258975	0.0176807	0.0898116	stable
CUTALP	0.228439	0.486393	0.5879	stable	-0.946482	0.00563813	0.013495	down	-1.17492	9.41e-06	0.000381658	down
CWF19L2	-0.539971	0.0015315	0.00688675	stable	-0.669669	0.000139867	0.000601865	down	-0.129698	0.295965	0.525681	stable
CX3CR1	-0.428443	0.0175177	0.0468567	stable	-0.956088	1.06e-06	9.04e-06	down	-0.527644	0.000165817	0.00328322	stable
CXCL1	1.10914	0.000486673	0.00270405	up	1.05394	0.00102709	0.00324687	up	-0.0552067	0.809398	0.907681	stable
CXCL10	1.0904	0.119921	0.203842	stable	1.4738	0.0396341	0.0688757	up	0.383396	0.464449	0.679978	stable
CXCL11	0.790617	0.00343758	0.0132102	up	0.53644	0.0466398	0.0790153	stable	-0.254177	0.199868	0.415761	stable
CXCL16	0.981637	5.8e-08	1.51e-06	up	1.20132	3.23e-10	8.05e-09	up	0.219682	0.0749044	0.228092	stable
CXCL5	0.43973	0.0510034	0.10626	stable	-0.158691	0.482419	0.555784	stable	-0.59842	0.000610898	0.00851197	down
CXCL8	-1.11089	0.0334884	0.0773175	down	0.317414	0.543325	0.614369	stable	1.42831	0.000419727	0.00647614	up
CXCR2	0.378767	0.154672	0.248279	stable	-0.50839	0.0611679	0.0994028	stable	-0.887157	2.89e-05	0.000878508	down
CXCR2P1	-0.123751	0.647744	0.731049	stable	-0.784619	0.00548255	0.0131793	down	-0.660868	0.00174857	0.0182803	down
CXCR3	-1.1186	3.04e-11	4.23e-09	down	-1.36003	4.23e-14	4.85e-12	down	-0.241423	0.0267183	0.117225	stable
CXCR4	-0.531765	0.00570437	0.0196591	stable	-0.673424	0.000674232	0.00227159	down	-0.141659	0.316066	0.547027	stable
CXCR5	-1.05146	0.000105446	0.000773594	down	-0.942427	0.000531961	0.00185454	down	0.10903	0.572652	0.759794	stable
CXXC5	-0.786863	0.000126969	0.000896623	down	-1.12911	2.28e-07	2.37e-06	down	-0.342244	0.0218059	0.102941	stable
CYB561	-0.574673	3.73e-05	0.000327616	stable	-0.847948	1.52e-08	2.23e-07	down	-0.273275	0.00690236	0.0475947	stable
CYB561A3	-0.527528	2.76e-05	0.000253204	stable	-0.585062	5.88e-06	4.01e-05	down	-0.0575338	0.517354	0.720191	stable
CYB5D1	0.70003	7.61e-06	8.51e-05	up	0.495944	0.00119925	0.00370476	stable	-0.204086	0.0650502	0.209086	stable
CYB5R2	0.409224	0.0237524	0.0592824	stable	0.696041	0.000239024	0.000946696	up	0.286818	0.0347866	0.139054	stable
CYBA	0.682971	1.39e-09	7.68e-08	up	0.870844	7.33e-13	4.77e-11	up	0.187873	0.0128734	0.0723795	stable
CYBC1	0.717119	1.02e-09	6.18e-08	up	0.683047	6.21e-09	1.02e-07	up	-0.0340714	0.657277	0.816959	stable
CYBRD1	0.284401	0.187281	0.286236	stable	-0.405693	0.0654081	0.104973	stable	-0.690093	5.6e-05	0.00144357	down
CYFIP1	0.20565	0.261746	0.368701	stable	-0.57839	0.00251349	0.00686601	stable	-0.784039	2.37e-07	2.2e-05	down
CYFIP2	-0.693889	2.38e-08	7.25e-07	down	-0.611315	6.75e-07	6.09e-06	down	0.0825734	0.322731	0.554139	stable
CYP19A1	0.999319	0.00563123	0.0194673	up	1.59827	2.63e-05	0.000145296	up	0.598955	0.0259522	0.115122	up
CYP1B1	1.69589	2.62e-05	0.000242131	up	1.34483	0.000766416	0.0025374	up	-0.351061	0.219467	0.439897	stable
CYP1B1-AS1	0.973135	0.00010196	0.000753635	up	0.306042	0.205529	0.273419	stable	-0.667093	0.000355853	0.00572543	down
CYP20A1	-0.633977	4.88e-08	1.3e-06	down	-0.699065	5.51e-09	9.23e-08	down	-0.0650876	0.406393	0.631383	stable
CYP27A1	-0.702086	0.121823	0.206513	stable	-1.13435	0.0150276	0.0306398	down	-0.432263	0.204325	0.421399	stable
CYP2A7	0.529552	0.00047787	0.00266337	stable	0.62552	6.14e-05	0.000297208	up	0.0959686	0.380335	0.608336	stable
CYP2F1	0.510917	0.000317191	0.00190478	stable	0.870707	1.81e-08	2.59e-07	up	0.35979	0.000703801	0.00944792	stable
CYP2S1	-0.481712	0.0264621	0.0644718	stable	-0.854971	0.000175444	0.000728722	down	-0.373259	0.0224518	0.104874	stable
CYP2U1	-0.68873	8.49e-07	1.36e-05	down	-0.776207	7.8e-08	9.28e-07	down	-0.0874767	0.36442	0.594402	stable
CYP4F12	-0.834413	0.00156698	0.0070118	down	-0.670849	0.01114	0.023926	down	0.163564	0.39414	0.620104	stable
CYP4F3	-0.205158	0.557918	0.653079	stable	-1.02109	0.00517238	0.012541	down	-0.815932	0.00270327	0.0249208	down
CYP4V2	-0.659918	0.00014307	0.000989394	down	-1.02496	4.18e-08	5.38e-07	down	-0.365043	0.0042197	0.0339141	stable
CYSLTR2	-1.69839	6.83e-11	7.77e-09	down	-2.5446	1.68e-17	8.74e-15	down	-0.846206	2.84e-06	0.000156585	down
CYSTM1	2.13739	4.35e-14	1.99e-11	up	2.65726	7.35e-18	4.38e-15	up	0.519877	0.00319793	0.0280939	stable
CYTH3	-0.47583	0.0021968	0.00923407	stable	-0.730533	8.42e-06	5.46e-05	down	-0.254702	0.0268089	0.117496	stable
CYYR1	0.599217	0.0356452	0.0810553	up	1.40142	5.24e-06	3.64e-05	up	0.802207	0.00029577	0.0050342	up
DAAM1	-0.326628	0.0781125	0.147127	stable	-0.71917	0.000235253	0.000935237	down	-0.392542	0.00566382	0.0418279	stable
DAAM2	0.754138	0.0640125	0.126317	stable	1.68003	9.91e-05	0.000447366	up	0.925888	0.00305135	0.0271647	up
DACH1	1.58719	1.22e-06	1.83e-05	up	1.91458	2.18e-08	3.03e-07	up	0.32739	0.149508	0.348211	stable
DAG1	-0.389859	0.0035832	0.0136473	stable	-0.637059	7.15e-06	4.74e-05	down	-0.2472	0.0133069	0.0740196	stable
DAGLA	-0.32333	0.0149272	0.0415616	stable	-0.937226	7.55e-10	1.67e-08	down	-0.613896	2.39e-08	4.04e-06	down
DANCR	-0.678141	0.0016185	0.00720829	down	-0.897528	5.89e-05	0.000286799	down	-0.219388	0.162828	0.367162	stable
DAPK1	-0.453874	0.033097	0.0766302	stable	-0.913591	5.24e-05	0.000260612	down	-0.459716	0.00463484	0.0362816	stable
DBH-AS1	-0.820779	1.56e-08	5.25e-07	down	-0.73141	3.67e-07	3.59e-06	down	0.0893688	0.357525	0.587274	stable
DBP	-0.819361	7.31e-05	0.000571774	down	-0.909135	1.77e-05	0.000103367	down	-0.0897738	0.541118	0.738051	stable
DBR1	-0.669905	3.84e-11	5.12e-09	down	-0.92964	2.33e-16	6.79e-14	down	-0.259736	0.000137102	0.00284841	stable
DBT	-0.529862	1.32e-05	0.000136668	stable	-0.703562	4.6e-08	5.86e-07	down	-0.173701	0.0448198	0.16481	stable
DCAF1	-0.716316	1.09e-10	1.09e-08	down	-0.864639	2.55e-13	2.05e-11	down	-0.148323	0.0404416	0.153726	stable
DCAF16	-0.975355	4.27e-10	3.17e-08	down	-0.96183	1.01e-09	2.16e-08	down	0.013525	0.893877	0.950615	stable
DCAF17	-0.550409	1.64e-05	0.000163674	stable	-0.84049	1.47e-09	2.98e-08	down	-0.290082	0.00181174	0.0187567	stable
DCAF4	-0.889023	2.67e-09	1.26e-07	down	-0.794705	7.57e-08	9.05e-07	down	0.0943179	0.339077	0.570248	stable
DCAF7	-0.481074	2.75e-08	8.14e-07	stable	-0.736015	4.48e-14	4.95e-12	down	-0.254941	3.69e-05	0.00104649	stable
DCDC2B	0.360751	0.0272247	0.0658033	stable	0.617215	0.00030381	0.00115635	up	0.256465	0.0366267	0.143648	stable
DCTD	-0.38643	0.000116369	0.000837402	stable	-0.740062	6.6e-11	2.08e-09	down	-0.353632	4.68e-06	0.000224559	stable
DCTN3	0.359116	0.0124401	0.0361968	stable	0.824309	1.77e-07	1.89e-06	up	0.465192	3.6e-05	0.00103005	stable
DCTN6	0.383295	0.0041218	0.0152108	stable	0.617156	1.24e-05	7.63e-05	up	0.233861	0.0188217	0.0937494	stable
DCUN1D3	0.8484	0.00114929	0.00544463	up	1.75012	2.02e-09	3.92e-08	up	0.901724	9.13e-06	0.000372184	up
DDAH2	1.24011	8.79e-07	1.4e-05	up	1.79347	6.97e-11	2.17e-09	up	0.553364	0.00205944	0.0205478	stable
DDB1	-0.373136	0.0109916	0.0329374	stable	-0.64701	3.03e-05	0.000164128	down	-0.273874	0.013034	0.0729618	stable
DDHD1	-0.649532	1.77e-05	0.000174054	down	-0.889279	3.26e-08	4.31e-07	down	-0.239747	0.0268337	0.117585	stable
DDHD1-DT	-0.820244	3.42e-08	9.76e-07	down	-0.959753	6.66e-10	1.5e-08	down	-0.139509	0.164924	0.369998	stable
DDHD2	-1.06924	1.29e-15	1.14e-12	down	-1.38181	1.87e-20	2.39e-17	down	-0.312569	0.000155786	0.00312328	stable
DDIAS	1.55499	1.04e-05	0.000110904	up	1.19542	0.000587864	0.00202079	up	-0.359573	0.148456	0.346831	stable
DDIT4	0.0873298	0.747378	0.814182	stable	1.06544	0.000229035	0.00091478	up	0.978111	8.41e-06	0.000350919	up
DDOST	-0.341173	7.19e-05	0.000564929	stable	-0.644479	3.49e-11	1.22e-09	down	-0.303306	4.32e-06	0.000211118	stable
DDX10	-1.18797	4.63e-09	2e-07	down	-1.58441	6.66e-13	4.48e-11	down	-0.396448	0.00409882	0.0332307	stable
DDX11L10	-0.991047	0.0291108	0.0692821	down	-0.68276	0.134897	0.192457	stable	0.308287	0.360238	0.590164	stable
DDX18	-0.605511	7.1e-06	8.02e-05	down	-0.661774	1.7e-06	1.36e-05	down	-0.0562635	0.55061	0.745165	stable
DDX19A	-0.593137	2.32e-05	0.000219198	down	-0.884449	5.17e-09	8.78e-08	down	-0.291312	0.00418432	0.0337038	stable
DDX20	-0.508371	0.000125742	0.000890318	stable	-0.630839	4.67e-06	3.29e-05	down	-0.122468	0.197686	0.413252	stable
DDX24	-0.887408	6.99e-09	2.74e-07	down	-1.20853	5.34e-13	3.77e-11	down	-0.321124	0.00225738	0.0218468	stable
DDX31	-0.631724	4.11e-06	5.07e-05	down	-0.667892	1.84e-06	1.46e-05	down	-0.0361673	0.704706	0.847648	stable
DDX4	0.406581	0.00353698	0.0135049	stable	0.638551	1.41e-05	8.5e-05	up	0.23197	0.0251019	0.11259	stable
DDX46	-0.46955	2.16e-06	2.98e-05	stable	-0.637765	1.83e-09	3.6e-08	down	-0.168215	0.0163562	0.0855082	stable
DDX47	-0.743162	9.2e-07	1.45e-05	down	-0.910192	1.02e-08	1.56e-07	down	-0.16703	0.112052	0.29155	stable
DDX54	-0.465921	2.41e-06	3.26e-05	stable	-0.798308	1.1e-12	6.64e-11	down	-0.332388	6.69e-06	0.000291375	stable
DDX60L	0.881309	1.42e-05	0.000145318	up	0.723014	0.000331931	0.00124837	up	-0.158295	0.268679	0.495066	stable
DEFA3	0.674752	0.277307	0.384542	stable	1.43825	0.0244648	0.0459259	up	0.763498	0.104222	0.27883	stable
DEFB108B	0.531696	0.000843194	0.00423119	stable	0.682996	3.59e-05	0.000189138	up	0.151301	0.191257	0.405229	stable
DEFB4A	0.871855	0.00238848	0.00985837	up	1.00557	0.000625656	0.00213066	up	0.13372	0.522624	0.724052	stable
DEGS1	0.976538	8.26e-12	1.51e-09	up	0.932826	6.3e-11	1.99e-09	up	-0.0437116	0.62718	0.797085	stable
DENND11	-1.32712	4.77e-07	8.4e-06	down	-1.34147	5.2e-07	4.85e-06	down	-0.014349	0.936608	0.970845	stable
DENND2C	0.0239992	0.909839	0.937697	stable	0.70004	0.00169265	0.00492347	up	0.676041	6.45e-05	0.00160041	up
DENND2D	-0.698735	4.11e-06	5.07e-05	down	-0.634669	2.9e-05	0.00015818	down	0.064066	0.544263	0.740767	stable
DENND3-AS1	0.891753	3.23e-06	4.14e-05	up	0.982639	5.94e-07	5.46e-06	up	0.0908859	0.495005	0.70402	stable
DENND4C	-0.634054	6.87e-08	1.72e-06	down	-0.812354	9.46e-11	2.82e-09	down	-0.178301	0.0271853	0.118533	stable
DEPDC1B	0.458265	0.0173439	0.0465136	stable	0.955494	4.01e-06	2.88e-05	up	0.497229	0.000780552	0.0101321	stable
DEPDC5	-0.593423	7.71e-08	1.89e-06	down	-0.648089	1.19e-08	1.78e-07	down	-0.0546663	0.464373	0.679978	stable
DET1	-0.71938	1.33e-09	7.44e-08	down	-0.667363	1.6e-08	2.33e-07	down	0.0520166	0.503717	0.710619	stable
DEXI	-0.349146	0.0363627	0.0822411	stable	-0.629258	0.000317535	0.00119988	down	-0.280112	0.0259942	0.115189	stable
DFFB	-0.546802	0.000202594	0.00132079	stable	-0.74871	1.33e-06	1.1e-05	down	-0.201908	0.0582965	0.194438	stable
DGAT2	0.62491	0.01765	0.047117	up	0.288938	0.271861	0.345355	stable	-0.335972	0.0868997	0.249325	stable
DGCR8	-0.486837	8.75e-07	1.39e-05	stable	-0.951051	8.6e-16	1.93e-13	down	-0.464215	2.5e-09	7.7e-07	stable
DGKA	-0.972956	7.56e-09	2.91e-07	down	-0.998228	5.6e-09	9.37e-08	down	-0.0252727	0.821079	0.91272	stable
DGKE	-0.859338	0.0028104	0.0112319	down	-1.00861	0.000625821	0.00213094	down	-0.149268	0.476943	0.690658	stable
DGKG	-0.622519	0.00137826	0.00631085	down	-1.38696	3.42e-10	8.48e-09	down	-0.76444	7.55e-07	5.53e-05	down
DGKZ	-0.44636	0.00260405	0.0105708	stable	-0.666231	1.89e-05	0.00010937	down	-0.21987	0.0446796	0.164459	stable
DGLUCY	-0.401657	0.0784268	0.147588	stable	-1.29807	2.82e-07	2.85e-06	down	-0.89641	1.32e-06	8.51e-05	down
DHCR7	0.350892	0.185519	0.284205	stable	1.31913	4.94e-06	3.46e-05	up	0.968238	5.99e-06	0.000269158	up
DHRS12	0.701646	0.0159248	0.0435802	up	-0.0477117	0.868957	0.897588	stable	-0.749358	0.000799953	0.0103173	down
DHRS13	1.4358	1.82e-08	5.88e-07	up	1.23329	9.26e-07	8.03e-06	up	-0.202509	0.236981	0.460113	stable
DHRS3	-0.99751	0.000172358	0.00115734	down	-0.930589	0.00050266	0.00176819	down	0.0669207	0.724391	0.858936	stable
DHRS4-AS1	-0.403479	0.000434221	0.0024674	stable	-0.591302	1.13e-06	9.5e-06	down	-0.187823	0.0253162	0.113204	stable
DHRS9	0.519416	0.143431	0.234327	stable	1.17673	0.00151164	0.00448356	up	0.657309	0.0152374	0.0814497	up
DHX32	-0.17704	0.315301	0.422747	stable	-0.680998	0.00027446	0.00106495	down	-0.503958	0.000282127	0.00484754	stable
DHX35	-0.541178	2.83e-07	5.43e-06	stable	-0.738029	8.78e-11	2.64e-09	down	-0.196851	0.00762209	0.051004	stable
DHX37	-0.459134	6.59e-05	0.000526441	stable	-0.596443	7.59e-07	6.76e-06	down	-0.137309	0.0958826	0.264776	stable
DHX57	-0.527824	0.000294252	0.00179356	stable	-1.25082	4.29e-13	3.14e-11	down	-0.722992	1.67e-09	5.56e-07	down
DIAPH1	-0.471987	0.000433507	0.00246444	stable	-0.782711	6.84e-08	8.3e-07	down	-0.310724	0.00187499	0.0192138	stable
DIMT1	-0.728978	2.2e-07	4.44e-06	down	-0.864394	4.21e-09	7.33e-08	down	-0.135416	0.160286	0.36402	stable
DIP2A-IT1	-0.775451	3.42e-05	0.00030423	down	-0.739373	8.87e-05	0.00040642	down	0.0360778	0.784939	0.89357	stable
DIPK1A	-0.900343	1.57e-07	3.37e-06	down	-1.07445	2.32e-09	4.4e-08	down	-0.174112	0.138325	0.331456	stable
DIPK1B	-0.742921	0.000800787	0.00406614	down	-0.54773	0.0130671	0.0272974	stable	0.19519	0.225028	0.446529	stable
DIS3L	-0.74571	1.02e-06	1.58e-05	down	-1.22816	9.97e-13	6.2e-11	down	-0.48245	1.78e-05	0.000617466	stable
DIS3L2	-0.769872	7.35e-09	2.85e-07	down	-1.03651	8.74e-13	5.61e-11	down	-0.266642	0.00343447	0.029533	stable
DISC1	1.14327	6.86e-05	0.000544056	up	0.73727	0.00888903	0.0198135	up	-0.405996	0.049516	0.175324	stable
DKC1	-0.523065	5.93e-13	1.95e-10	stable	-0.599259	5.12e-15	8.97e-13	down	-0.0761933	0.0919952	0.258022	stable
DLAT	-0.398372	0.000424038	0.00241921	stable	-0.722853	6.31e-09	1.04e-07	down	-0.324481	0.000152281	0.00307638	stable
DLC1	0.745492	0.00115784	0.00547806	up	1.20414	8.98e-07	7.82e-06	up	0.458651	0.00716647	0.0488106	stable
DLEU2	0.671453	3.93e-08	1.09e-06	up	0.380042	0.000973571	0.00310741	stable	-0.291411	0.000670901	0.0091244	stable
DLG1	-0.520825	1.39e-09	7.68e-08	stable	-0.623729	6.95e-12	3.18e-10	down	-0.102904	0.070966	0.22075	stable
DLG1-AS1	0.327464	0.00103682	0.0050102	stable	0.625374	1.3e-08	1.94e-07	up	0.29791	9.62e-05	0.00218182	stable
DLG5	-0.635069	1.96e-05	0.000190616	down	-0.709541	3.46e-06	2.54e-05	down	-0.0744722	0.477444	0.691122	stable
DLGAP5	0.496118	0.00989037	0.0302976	stable	0.733874	0.00024584	0.000969149	up	0.237756	0.0956742	0.264391	stable
DLX2	0.425664	0.000436192	0.0024753	stable	0.641014	6.38e-07	5.8e-06	up	0.21535	0.0154328	0.0821477	stable
DMAC2L	-0.661498	4.19e-07	7.56e-06	down	-0.55829	1.55e-05	9.23e-05	stable	0.103208	0.250599	0.474981	stable
DMRTA2	0.326754	0.00251465	0.0102731	stable	0.594338	3.69e-07	3.6e-06	up	0.267584	0.00107964	0.012835	stable
DNAAF10	-0.812063	1.37e-07	3.01e-06	down	-1.26315	2.94e-13	2.32e-11	down	-0.451091	4.9e-05	0.00130171	stable
DNAAF11	0.742295	0.000390702	0.00225823	up	0.237054	0.244752	0.316753	stable	-0.50524	0.00122587	0.0140692	stable
DNAAF3	0.3721	0.000511437	0.00281307	stable	0.723784	1.37e-09	2.81e-08	up	0.351683	2e-05	0.000666106	stable
DNAAF5	-0.672134	5.48e-07	9.39e-06	down	-1.02841	4.94e-12	2.38e-10	down	-0.356274	0.000228349	0.00414594	stable
DNAAF9	-0.353259	0.011536	0.0341529	stable	-0.905172	8.39e-09	1.33e-07	down	-0.551914	9.28e-07	6.45e-05	stable
DNAJA1	0.775799	0.000473324	0.00264091	up	1.07358	4.08e-06	2.93e-05	up	0.297781	0.0654952	0.209792	stable
DNAJA3	-0.660022	2.01e-05	0.000194863	down	-0.81392	4.66e-07	4.42e-06	down	-0.153897	0.160658	0.364488	stable
DNAJB1	0.173525	0.610602	0.699369	stable	0.821508	0.019748	0.0385273	up	0.647983	0.0133946	0.0743784	up
DNAJB4	0.284074	0.352089	0.459222	stable	0.996202	0.00185152	0.00531006	up	0.712128	0.00263104	0.0244399	up
DNAJC10	-0.567939	0.000834161	0.00419821	stable	-0.720616	4.29e-05	0.000220128	down	-0.152677	0.216233	0.436115	stable
DNAJC11	-0.691969	2.16e-08	6.73e-07	down	-1.00426	2.41e-13	1.95e-11	down	-0.312292	0.000316553	0.00529158	stable
DNAJC19	-0.60751	5.78e-06	6.8e-05	down	-0.59688	1.04e-05	6.54e-05	down	0.0106293	0.909407	0.958454	stable
DNHD1	-0.811406	2.43e-09	1.17e-07	down	-0.823649	2.41e-09	4.53e-08	down	-0.0122426	0.891158	0.948991	stable
DNM3	-0.46697	0.0252516	0.0621977	stable	-0.815717	0.000193997	0.000793166	down	-0.348747	0.026351	0.116117	stable
DNMT1	-0.894683	9.72e-12	1.74e-09	down	-1.35919	5.84e-19	5.33e-16	down	-0.464502	3.53e-07	3.06e-05	stable
DNPEP	-0.368291	0.00540459	0.0188803	stable	-0.606613	1.47e-05	8.84e-05	down	-0.238323	0.0159926	0.0843379	stable
DNTTIP2	0.407932	0.00764859	0.0247741	stable	0.687776	2.11e-05	0.000120324	up	0.279844	0.0146233	0.0792233	stable
DOC2B	0.646762	0.00532556	0.0186475	up	0.461397	0.0469533	0.0794786	stable	-0.185365	0.276966	0.504829	stable
DOCK10	-1.22672	2.54e-10	2.11e-08	down	-1.48916	5.62e-13	3.92e-11	down	-0.262439	0.0392971	0.15081	stable
DOCK4	0.589326	0.0486115	0.102453	up	0.63163	0.03758	0.0658925	up	0.0423045	0.848718	0.92679	stable
DOCK5	-0.317525	0.0628352	0.124628	stable	-0.811986	1.01e-05	6.35e-05	down	-0.494461	0.000210825	0.00393673	stable
DOCK7	-0.393841	0.00139071	0.00635762	stable	-0.904662	1.36e-10	3.81e-09	down	-0.510822	2.29e-07	2.16e-05	stable
DOCK8	-0.270809	0.00772188	0.0249704	stable	-0.591268	1.19e-07	1.34e-06	down	-0.320459	5.2e-05	0.00136554	stable
DOCK8-AS1	0.653606	5.94e-05	0.000483877	up	0.655798	7.05e-05	0.000333462	up	0.00219211	0.984847	0.993469	stable
DOCK9	-1.21747	2.02e-09	1.02e-07	down	-1.17304	8.59e-09	1.35e-07	down	0.0444315	0.739116	0.868857	stable
DOK2	-0.522415	0.00574497	0.0197697	stable	-0.897391	8.02e-06	5.23e-05	down	-0.374976	0.00827601	0.0537489	stable
DOK3	0.825996	4e-06	4.96e-05	up	0.620312	0.000418314	0.00151491	up	-0.205684	0.101944	0.274866	stable
DOP1A	-0.560075	8e-08	1.95e-06	stable	-0.873913	1.1e-13	1.02e-11	down	-0.313839	2.99e-05	0.000899726	stable
DPEP2	-1.065	6.93e-05	0.000548269	down	-1.60724	2.41e-08	3.3e-07	down	-0.542244	0.0055263	0.0410731	stable
DPEP3	-1.00234	0.000381752	0.00221803	down	-1.22276	2.77e-05	0.000151746	down	-0.220422	0.278908	0.506692	stable
DPH1	-0.445047	0.000331176	0.00197486	stable	-0.709403	1.05e-07	1.2e-06	down	-0.264356	0.00395337	0.0324359	stable
DPH2	-0.456361	9.24e-05	0.000694123	stable	-0.62266	4.3e-07	4.11e-06	down	-0.166299	0.0482922	0.172813	stable
DPH3	0.785803	2.99e-11	4.18e-09	up	1.11831	5.49e-17	2.13e-14	up	0.332505	3.31e-05	0.000966476	stable
DPH5-DT	0.498954	0.0339744	0.0782016	stable	0.753509	0.0019569	0.00556238	up	0.254555	0.147051	0.34484	stable
DPH6	-1.2668	1.68e-09	8.94e-08	down	-1.3229	7.21e-10	1.61e-08	down	-0.0560946	0.684294	0.834276	stable
DPH7	-0.737333	3.01e-07	5.69e-06	down	-0.826389	2.74e-08	3.71e-07	down	-0.0890559	0.365819	0.595809	stable
DPP4	-1.85454	2.2e-09	1.09e-07	down	-2.27438	5.3e-12	2.53e-10	down	-0.419837	0.0423838	0.158703	stable
DPP7	-0.28428	0.0366792	0.0827521	stable	-0.786508	1.74e-07	1.87e-06	down	-0.502228	4.12e-06	0.000204524	stable
DPY19L3	0.687016	0.00205464	0.00874862	up	1.24597	2.44e-07	2.51e-06	up	0.558958	0.000920434	0.0114637	stable
DPY19L4	-0.624041	3.95e-06	4.91e-05	down	-0.952024	1.38e-10	3.87e-09	down	-0.327983	0.000816491	0.0104857	stable
DPYSL2	0.0304395	0.848145	0.892339	stable	-0.872074	7.96e-07	7.04e-06	down	-0.902514	1.18e-10	9.16e-08	down
DRAM1	1.25778	1.08e-06	1.65e-05	up	1.70547	7.03e-10	1.57e-08	up	0.447695	0.0136801	0.075619	stable
DRD1	0.4023	0.00187385	0.00811113	stable	0.613594	7.04e-06	4.68e-05	up	0.211294	0.0271892	0.118533	stable
DROSHA	-0.606128	3.81e-08	1.06e-06	down	-0.747024	1.53e-10	4.24e-09	down	-0.140896	0.0602596	0.199117	stable
DSC1	-1.03225	2.45e-06	3.3e-05	down	-0.977745	8.97e-06	5.77e-05	down	0.0545033	0.71961	0.856116	stable
DSC2	0.640638	0.0495371	0.103933	up	0.292108	0.37221	0.448976	stable	-0.34853	0.152963	0.353697	stable
DSE	0.871935	8.36e-07	1.35e-05	up	1.07341	7.88e-09	1.26e-07	up	0.201479	0.100988	0.27317	stable
DSN1	-0.468328	1.05e-05	0.000112302	stable	-0.607837	5.88e-08	7.28e-07	down	-0.139509	0.0641806	0.207202	stable
DST	-0.561081	2.37e-08	7.23e-07	stable	-0.741426	8.24e-12	3.61e-10	down	-0.180345	0.00893176	0.0565575	stable
DTD1	-0.570463	0.00033657	0.00200096	stable	-0.728587	1.07e-05	6.7e-05	down	-0.158124	0.169102	0.37568	stable
DTD2	-0.701775	6.19e-05	0.000500023	down	-0.955259	2.47e-07	2.53e-06	down	-0.253484	0.0444125	0.163764	stable
DTHD1	-1.06542	0.005876	0.0201283	down	-1.15513	0.0033672	0.00876649	down	-0.0897125	0.751418	0.875272	stable
DTL	0.513649	0.0214528	0.0548971	stable	0.73424	0.00146113	0.00436156	up	0.220591	0.183699	0.395139	stable
DTNBP1	0.697634	0.00108847	0.00521544	up	0.575612	0.00714559	0.0164877	stable	-0.122022	0.43083	0.65278	stable
DTX1	-0.659003	0.000136215	0.00095027	down	-0.791933	9.35e-06	5.97e-05	down	-0.13293	0.282628	0.51113	stable
DTX3	-0.772038	1.43e-07	3.12e-06	down	-0.63418	1.1e-05	6.84e-05	down	0.137858	0.169001	0.375546	stable
DTX4	-0.819649	1.43e-07	3.13e-06	down	-0.470965	0.00145245	0.00433919	stable	0.348684	0.00147787	0.016225	stable
DUS3L	-0.497115	2.53e-07	4.95e-06	stable	-0.661743	1.62e-10	4.45e-09	down	-0.164628	0.0142297	0.0777997	stable
DUSP1	0.643493	6.33e-08	1.62e-06	up	0.821351	9.59e-11	2.85e-09	up	0.177858	0.0293085	0.124733	stable
DUSP13	0.924225	4.63e-07	8.21e-06	up	1.25269	2.14e-10	5.62e-09	up	0.328469	0.0105883	0.0635094	stable
DUSP16	-0.619515	0.00380888	0.0142914	down	0.0241358	0.908806	0.929517	stable	0.64365	9.84e-05	0.00221132	up
DUSP19	-0.328516	0.0221546	0.056215	stable	-0.658809	1.69e-05	9.93e-05	down	-0.330293	0.00258566	0.0241646	stable
DUSP2	-0.792849	0.0229351	0.0577429	down	0.037586	0.913777	0.933556	stable	0.830435	0.0018512	0.0190646	up
DUSP3	1.05921	2.37e-08	7.23e-07	up	1.07043	2.64e-08	3.6e-07	up	0.0112156	0.929627	0.967444	stable
DUSP6	-0.0690505	0.694922	0.771124	stable	-0.900939	3.25e-06	2.4e-05	down	-0.831889	2.33e-08	4e-06	down
DUSP7	-0.652167	0.000146248	0.00100871	down	-1.03925	2.26e-08	3.13e-07	down	-0.387086	0.00227015	0.0219399	stable
DUX4L26	-0.0783174	0.725259	0.795942	stable	-0.596702	0.00998229	0.0218561	down	-0.518385	0.00276824	0.0253334	stable
DVL2	-0.463702	8.41e-06	9.28e-05	stable	-0.654769	4.62e-09	7.94e-08	down	-0.191067	0.0103738	0.0627475	stable
DYNC1H1	-0.673445	1.2e-09	6.91e-08	down	-0.925134	3.52e-14	4.25e-12	down	-0.251689	0.000856104	0.0108528	stable
DYNC2H1	-0.540083	2.47e-12	5.8e-10	stable	-0.727493	2.54e-17	1.16e-14	down	-0.18741	0.000209506	0.00392069	stable
DYNC2I1	-0.783827	4.34e-07	7.77e-06	down	-1.09367	7.74e-11	2.37e-09	down	-0.309846	0.00457393	0.0360031	stable
DYNLT1	1.1544	1.2e-09	6.88e-08	up	1.01424	5.86e-08	7.27e-07	up	-0.140154	0.261297	0.486411	stable
DYNLT3	0.506057	0.00154123	0.00691592	stable	0.806416	2.09e-06	1.64e-05	up	0.300358	0.0113681	0.0666708	stable
DYNLT5	1.01007	0.00726468	0.0237654	up	1.84936	4.29e-06	3.06e-05	up	0.839297	0.00320159	0.0280973	up
DYRK1B	-0.425139	0.00107185	0.00515124	stable	-0.768428	5.79e-08	7.19e-07	down	-0.343289	0.000482765	0.00712643	stable
DYRK2	-0.941138	4.96e-07	8.67e-06	down	-1.1241	9.28e-09	1.44e-07	down	-0.182962	0.156437	0.358325	stable
DYRK3	0.395027	0.181288	0.279179	stable	0.82235	0.0071851	0.0165705	up	0.427322	0.0563269	0.190401	stable
DYRK4	0.538526	0.150503	0.243143	stable	1.04035	0.00723493	0.0166637	up	0.501825	0.0761916	0.230466	stable
DYSF	1.20245	5.71e-09	2.36e-07	up	0.948353	2.2e-06	1.71e-05	up	-0.254098	0.0662816	0.211254	stable
DZIP3	-0.643042	1.29e-07	2.88e-06	down	-0.74042	5.04e-09	8.58e-08	down	-0.0973785	0.240534	0.464473	stable
E2F3	0.594292	5.5e-05	0.000453892	up	0.79175	3.36e-07	3.33e-06	up	0.197458	0.0618601	0.202625	stable
E2F5	-1.14401	0.000147266	0.00101464	down	-1.247	5.19e-05	0.000258922	down	-0.102989	0.632339	0.800856	stable
E2F6	-0.341571	0.0282847	0.0678016	stable	-0.638808	0.000100225	0.000451721	down	-0.297237	0.0116794	0.0679635	stable
E2F8	0.546074	0.00466639	0.0167851	stable	0.711212	0.000359986	0.00133427	up	0.165138	0.244054	0.468407	stable
EBF1	-1.15032	0.000118353	0.000849047	down	-1.02672	0.000614447	0.0020986	down	0.123602	0.562036	0.752421	stable
EBI3	0.508075	0.285604	0.392898	stable	2.24945	1.3e-05	7.95e-05	up	1.74138	6.04e-06	0.000270382	up
EBLN2	0.666436	4.2e-05	0.000361179	up	0.814568	1.47e-06	1.2e-05	up	0.148131	0.200633	0.416423	stable
EBLN3P	-0.602796	5.15e-12	1.06e-09	down	-0.628318	1.99e-12	1.09e-10	down	-0.0255228	0.641409	0.806316	stable
EBP	-0.571756	0.000704361	0.00367509	stable	-0.770579	1.23e-05	7.57e-05	down	-0.198823	0.105785	0.281164	stable
ECHDC2	-0.624768	0.000207003	0.00134337	down	-0.67844	8.02e-05	0.000372574	down	-0.0536716	0.656128	0.81632	stable
ECHDC3	1.40404	2.38e-06	3.23e-05	up	2.26393	9.27e-12	3.95e-10	up	0.859893	8.17e-05	0.00190501	up
ECHS1	-0.149156	0.195071	0.29525	stable	-0.708472	4.87e-08	6.17e-07	down	-0.559317	9.63e-09	2.02e-06	stable
ECI2	-0.914343	4.87e-08	1.3e-06	down	-1.33411	6.51e-13	4.41e-11	down	-0.419771	0.000380547	0.00601679	stable
ECT2	0.857831	4.89e-06	5.89e-05	up	0.15151	0.39132	0.468427	stable	-0.706321	8.08e-07	5.8e-05	down
EDAR	-0.790709	3.48e-08	9.86e-07	down	-0.744643	2.12e-07	2.22e-06	down	0.0460657	0.632413	0.800871	stable
EDC4	-0.522306	3.19e-07	5.95e-06	stable	-0.696657	2.1e-10	5.54e-09	down	-0.174352	0.0144408	0.0785433	stable
EDEM2	0.685518	1.05e-06	1.62e-05	up	0.503681	0.000237327	0.000941432	stable	-0.181836	0.0632899	0.205299	stable
EDNRB	0.917644	1.95e-06	2.74e-05	up	0.870987	7.04e-06	4.68e-05	up	-0.0466571	0.726617	0.86065	stable
EED	-0.247848	0.00317406	0.0124119	stable	-0.690859	3.64e-12	1.84e-10	down	-0.443012	4.38e-10	2.15e-07	stable
EEF1AKMT2	-0.516821	2.08e-06	2.89e-05	stable	-0.801929	2.73e-11	9.86e-10	down	-0.285109	0.000311225	0.00522467	stable
EEF2	-0.902567	3.21e-08	9.26e-07	down	-1.23091	4.13e-12	2.05e-10	down	-0.32834	0.00364784	0.0308098	stable
EEF2K	-1.31759	9.67e-15	5.5e-12	down	-1.59051	5.07e-18	3.51e-15	down	-0.272923	0.00868974	0.0555613	stable
EEFSEC	-0.759379	3.01e-07	5.69e-06	down	-1.12489	5.99e-12	2.82e-10	down	-0.365514	0.000542886	0.00778046	stable
EEPD1	-1.00552	7.81e-05	0.000604827	down	-1.29152	1.23e-06	1.03e-05	down	-0.286	0.117016	0.299192	stable
EFCAB2	1.33029	0.000299322	0.00181753	up	0.940627	0.00987328	0.0216397	up	-0.389666	0.142829	0.338288	stable
EFHC1	-0.543239	2.1e-07	4.25e-06	stable	-0.813325	2.35e-12	1.26e-10	down	-0.270086	0.00030084	0.00510013	stable
EFHC2	-0.259896	0.211572	0.314001	stable	-0.797537	0.000294605	0.00112705	down	-0.53764	0.000911478	0.011404	stable
EFNA1	0.985528	0.000225594	0.00144026	up	0.688247	0.00922624	0.0204387	up	-0.297281	0.123297	0.309052	stable
EFNB1	-0.517118	3.76e-06	4.73e-05	stable	-0.746597	6.98e-10	1.57e-08	down	-0.229478	0.00417138	0.0336313	stable
EFTUD2	-0.442613	0.000197632	0.00129305	stable	-0.954532	4.35e-12	2.14e-10	down	-0.511919	6.8e-08	8.97e-06	stable
EGLN1	0.224838	0.104013	0.183292	stable	-0.390489	0.00626895	0.0147482	stable	-0.615328	8.37e-08	1.08e-05	down
EGLN3	-0.485153	0.0750357	0.142654	stable	-1.23946	2.22e-05	0.000125653	down	-0.754312	0.000382888	0.0060426	down
EGR1	0.608445	0.00217114	0.00913971	up	0.855044	3.69e-05	0.000193748	up	0.246599	0.0907909	0.255738	stable
EGR3	0.387273	0.117066	0.200066	stable	1.10289	3.16e-05	0.000170104	up	0.715615	0.000222395	0.0040696	up
EHBP1	-0.69045	1.26e-07	2.82e-06	down	-1.05004	5.97e-13	4.09e-11	down	-0.359588	0.000120482	0.00257062	stable
EHD1	0.44785	0.000777135	0.00397216	stable	0.672858	1.88e-06	1.49e-05	up	0.225008	0.0217749	0.102909	stable
EHD3	-0.593577	0.00589967	0.0201799	down	-0.401187	0.0626413	0.101273	stable	0.19239	0.225264	0.446782	stable
EHMT2	-0.724173	1.85e-07	3.84e-06	down	-1.19928	4.26e-14	4.87e-12	down	-0.475103	3.41e-06	0.000177567	stable
EI24	-0.430915	0.000131587	0.000922772	stable	-0.743434	2.1e-09	4.06e-08	down	-0.312518	0.000217621	0.00401962	stable
EIF1B-AS1	0.606147	3.82e-05	0.000333993	up	0.89631	1.49e-08	2.19e-07	up	0.290164	0.00663057	0.0463958	stable
EIF2AK2	1.10241	1.27e-05	0.000131903	up	0.669053	0.00639329	0.0149966	up	-0.433362	0.0165501	0.0861767	stable
EIF2AK3	-0.775412	4.33e-06	5.31e-05	down	-0.979013	3.48e-08	4.57e-07	down	-0.203602	0.0862201	0.248164	stable
EIF2AK4	-0.334181	0.00984567	0.0302172	stable	-0.99209	5.23e-11	1.71e-09	down	-0.657909	1.65e-09	5.56e-07	down
EIF2B1	-0.453395	1.45e-05	0.000147963	stable	-0.6596	4.75e-09	8.13e-08	down	-0.206205	0.00625885	0.0446124	stable
EIF2B3	-0.615991	3.41e-06	4.35e-05	down	-0.952923	6.9e-11	2.15e-09	down	-0.336932	0.000470972	0.00698864	stable
EIF2B5	-0.498437	3.16e-05	0.000284493	stable	-0.611167	9.52e-07	8.22e-06	down	-0.11273	0.185188	0.39704	stable
EIF2D	-0.512549	0.00236903	0.00980181	stable	-0.614369	0.000391161	0.00143199	down	-0.10182	0.407712	0.63238	stable
EIF3A	-0.684793	3.81e-12	8.56e-10	down	-1.03547	2.02e-19	2.15e-16	down	-0.350677	2.63e-07	2.38e-05	stable
EIF3B	-0.189212	0.267783	0.374749	stable	-0.716933	8.63e-05	0.000397386	down	-0.52772	9.63e-05	0.00218182	stable
EIF3E	-0.578805	0.00203751	0.008689	stable	-0.705969	0.000257357	0.00100745	down	-0.127164	0.352585	0.582902	stable
EIF3L	-0.8127	5.66e-07	9.64e-06	down	-1.03145	2.03e-09	3.93e-08	down	-0.218746	0.0526494	0.182261	stable
EIF4B	-0.602383	1.7e-05	0.000168365	down	-0.571691	5.03e-05	0.000252052	stable	0.0306924	0.755201	0.877085	stable
EIF4E3	0.659855	2.8e-06	3.69e-05	up	0.530755	0.00013433	0.000581264	stable	-0.1291	0.189059	0.402472	stable
EIF4EBP1	-0.0901405	0.679879	0.758181	stable	-0.627323	0.0058879	0.0139985	down	-0.537182	0.00162015	0.0172766	stable
EIF5A2	-0.608767	0.000395245	0.00228037	down	-0.447866	0.00870524	0.0194598	stable	0.160901	0.195204	0.410094	stable
EIF5AL1	0.353375	0.0799433	0.149846	stable	0.760136	0.000343367	0.00128309	up	0.40676	0.0082903	0.0538007	stable
EIF5B	-0.801809	9.69e-09	3.53e-07	down	-1.26358	2.7e-15	5.11e-13	down	-0.46177	4.35e-06	0.000211721	stable
ELAC2	-0.557423	1.1e-07	2.54e-06	stable	-0.83265	9.38e-13	5.89e-11	down	-0.275227	0.000230441	0.00418095	stable
ELANE	1.02697	0.0189231	0.0497934	up	1.30346	0.00368429	0.00946491	up	0.276492	0.392869	0.619133	stable
ELAPOR1	-0.508149	0.19698	0.297453	stable	-1.46351	0.000432116	0.00155608	down	-0.955365	0.00175853	0.018335	down
ELAPOR2	-1.00919	2.77e-09	1.3e-07	down	-1.2153	1.32e-11	5.29e-10	down	-0.206102	0.068514	0.215773	stable
ELAVL1	-0.415461	0.000220023	0.00141139	stable	-0.643359	9.83e-08	1.13e-06	down	-0.227898	0.00587773	0.04279	stable
ELFN1	0.548972	0.000113249	0.000818859	stable	0.647748	1.03e-05	6.46e-05	up	0.0987761	0.331147	0.562456	stable
ELK4	-0.595376	5.54e-06	6.56e-05	down	-0.62804	2.64e-06	2e-05	down	-0.0326639	0.720752	0.856956	stable
ELL2	0.530859	0.000164898	0.0011166	stable	1.11337	7.22e-12	3.24e-10	up	0.582514	1.74e-07	1.76e-05	stable
ELMO1	-0.465841	0.000380836	0.00221422	stable	-0.734625	1.77e-07	1.89e-06	down	-0.268784	0.00553156	0.0410884	stable
ELMO2	0.667338	0.000127569	0.000899917	up	0.994451	9.45e-08	1.09e-06	up	0.327113	0.0101318	0.0616906	stable
ELOA3DP	0.569299	0.0237486	0.0592824	stable	0.872053	0.000844204	0.0027564	up	0.302754	0.106837	0.282698	stable
ELOVL4	-0.605996	2.09e-07	4.24e-06	down	-0.64102	7.82e-08	9.29e-07	down	-0.0350249	0.659437	0.818482	stable
ELP1	-0.72909	1.81e-11	2.85e-09	down	-0.828579	3.16e-13	2.47e-11	down	-0.0994883	0.150607	0.349907	stable
ELP2	-0.931989	1.77e-07	3.71e-06	down	-1.15767	8.38e-10	1.84e-08	down	-0.225683	0.0660136	0.2107	stable
ELP3	-0.583543	6.22e-07	1.04e-05	stable	-0.846304	3.75e-11	1.29e-09	down	-0.262761	0.00160632	0.0171578	stable
ELP4	-0.422728	0.000181091	0.0012058	stable	-0.592318	6.87e-07	6.19e-06	down	-0.16959	0.0385284	0.148746	stable
EMBP1	-0.697399	5.31e-05	0.000441056	down	-0.599052	0.00050868	0.00178628	down	0.0983464	0.42219	0.644803	stable
EMC1	-0.660681	5.81e-08	1.51e-06	down	-0.964492	8.31e-13	5.37e-11	down	-0.303811	0.000407132	0.0063469	stable
EMC2	0.624916	0.000587487	0.00316003	up	0.793565	2.59e-05	0.000143047	up	0.168649	0.200637	0.416423	stable
EMILIN2	1.15187	2.03e-06	2.84e-05	up	0.847135	0.000353437	0.00131362	up	-0.30473	0.0726346	0.223818	stable
EML4	-0.591965	2.32e-06	3.17e-05	down	-0.123746	0.292339	0.367175	stable	0.468218	8.37e-07	6e-05	stable
EML5	-0.608251	1.51e-08	5.11e-07	down	-0.641638	5.3e-09	8.96e-08	down	-0.0333861	0.641602	0.806439	stable
ENDOV	-0.393187	0.0171788	0.0461384	stable	-0.656042	0.000148778	0.000634868	down	-0.262855	0.033527	0.135646	stable
ENG	-0.392375	0.00121343	0.00569468	stable	-0.612606	1.98e-06	1.56e-05	down	-0.220231	0.0141572	0.077569	stable
ENKUR	0.0366288	0.871576	0.909585	stable	-0.645469	0.00629951	0.0148147	down	-0.682098	0.000148594	0.00301933	down
ENO2	-1.02171	2.41e-05	0.000226238	down	-1.37568	7.81e-08	9.28e-07	down	-0.353965	0.0408126	0.154545	stable
ENOPH1	-0.439544	0.000301821	0.00182967	stable	-0.789485	3.92e-09	6.91e-08	down	-0.34994	0.000143068	0.00292562	stable
ENOSF1	-1.20142	6.22e-08	1.6e-06	down	-1.23751	4.3e-08	5.52e-07	down	-0.0360888	0.809478	0.907691	stable
ENOX2	-0.526791	1.68e-05	0.000166772	stable	-0.776077	4.25e-09	7.37e-08	down	-0.249286	0.00486635	0.0374634	stable
ENPP3	-0.658691	2.88e-05	0.000261861	down	-0.764582	2.58e-06	1.97e-05	down	-0.105891	0.341995	0.573023	stable
ENPP4	-0.274969	0.180915	0.278755	stable	0.713283	0.000943754	0.0030247	up	0.988252	1.26e-08	2.47e-06	up
ENPP5	-0.901304	9.62e-05	0.000717585	down	-1.18586	1e-06	8.55e-06	down	-0.284553	0.0868596	0.249247	stable
ENTPD1-AS1	0.404704	0.0457425	0.0977843	stable	-0.211317	0.298845	0.374061	stable	-0.616021	0.000105235	0.00232113	down
ENTPD6	-0.281401	0.025014	0.0617852	stable	-0.766752	4.36e-08	5.59e-07	down	-0.485351	1.58e-06	9.79e-05	stable
ENTPD7	1.69335	0.000122867	0.000872625	up	2.1982	1.88e-06	1.49e-05	up	0.504846	0.111444	0.29041	stable
EOLA1-DT	-0.755611	5.48e-07	9.39e-06	down	-0.891321	1.46e-08	2.15e-07	down	-0.13571	0.191977	0.406183	stable
EOMES	-1.1635	4.4e-05	0.000374661	down	-1.47317	7.48e-07	6.67e-06	down	-0.309674	0.127498	0.315197	stable
EP400	-0.976075	3.29e-11	4.5e-09	down	-1.12332	3.84e-13	2.85e-11	down	-0.147243	0.118987	0.302216	stable
EP400P1	-0.585921	4.6e-05	0.000389806	down	-0.650073	1.04e-05	6.56e-05	down	-0.0641519	0.529013	0.729172	stable
EPAS1	0.966279	0.00565257	0.0195218	up	1.46258	6.31e-05	0.000304176	up	0.496298	0.0553066	0.18817	stable
EPB41	-0.491139	0.0650279	0.127945	stable	-0.695333	0.0109219	0.0235347	down	-0.204194	0.303932	0.533663	stable
EPB41L2	-0.751421	6.55e-08	1.66e-06	down	-0.970745	6.79e-11	2.13e-09	down	-0.219324	0.0217956	0.102941	stable
EPB41L3	0.426339	0.0452742	0.0970184	stable	-0.192114	0.368408	0.445293	stable	-0.618453	0.000198557	0.00375424	down
EPB41L4A	-0.427168	0.00674588	0.0224405	stable	-0.58744	0.000323441	0.00122021	down	-0.160271	0.168254	0.374416	stable
EPB41L4B	0.28448	0.0669741	0.130859	stable	0.595282	0.000271218	0.00105445	up	0.310802	0.00866594	0.0554646	stable
EPG5	0.394811	0.0129223	0.0372652	stable	0.699207	3.16e-05	0.000170141	up	0.304396	0.0109612	0.0651811	stable
EPHA1	-0.683136	1.59e-07	3.42e-06	down	-0.74001	3.23e-08	4.28e-07	down	-0.056874	0.521011	0.722843	stable
EPHA4	-1.43315	4.95e-10	3.51e-08	down	-1.80457	3.22e-13	2.51e-11	down	-0.371423	0.0151675	0.0812086	stable
EPHB1	-0.566449	0.0561028	0.11435	stable	-1.8191	4.41e-08	5.66e-07	down	-1.25265	2.6e-07	2.37e-05	down
EPHB4	0.146862	0.60189	0.691621	stable	-0.785903	0.00731514	0.0168091	down	-0.932764	3.53e-05	0.00101457	down
EPHB6	-0.445606	0.000507767	0.00279769	stable	-0.722618	1.6e-07	1.74e-06	down	-0.277011	0.00360731	0.030557	stable
EPHX1	-0.278474	0.0555318	0.113495	stable	-0.698045	8.48e-06	5.48e-05	down	-0.419571	0.000220701	0.00405301	stable
EPHX2	-1.10511	1.81e-09	9.39e-08	down	-1.00321	3.69e-08	4.82e-07	down	0.101901	0.399298	0.624612	stable
EPM2AIP1	-0.101772	0.379664	0.486968	stable	0.538414	1.79e-05	0.000104455	stable	0.640187	2.54e-10	1.55e-07	up
EPPK1	-0.278782	0.251393	0.357683	stable	0.368124	0.13686	0.194758	stable	0.646906	0.000661629	0.00903673	up
EPRS1	-0.526311	9.93e-06	0.000106632	stable	-0.776027	1.76e-09	3.49e-08	down	-0.249717	0.0036827	0.0309598	stable
EPS15L1	-0.614615	4.11e-06	5.07e-05	down	-0.699688	3.83e-07	3.71e-06	down	-0.0850727	0.360757	0.590573	stable
ERAP1	-0.735923	4.57e-08	1.24e-06	down	-0.963211	2.74e-11	9.89e-10	down	-0.227287	0.0140631	0.0771855	stable
ERAP2	-0.604706	0.0408232	0.0897277	down	-0.606288	0.0432293	0.0741313	down	-0.0015812	0.994243	0.997518	stable
ERC1	-0.452719	0.00102115	0.00494847	stable	-0.836879	2.94e-08	3.94e-07	down	-0.384159	0.000245507	0.00439508	stable
ERCC4	-0.447435	7.87e-05	0.000608269	stable	-0.754329	1.46e-09	2.96e-08	down	-0.306894	0.000282317	0.00484754	stable
ERCC6	-0.935667	6.63e-09	2.64e-07	down	-1.35809	4.31e-14	4.87e-12	down	-0.422424	0.000176386	0.00343402	stable
ERCC8	-0.336633	0.0150823	0.0418567	stable	-0.639293	1.46e-05	8.78e-05	down	-0.30266	0.00400068	0.0327087	stable
ERG	0.50078	0.00761022	0.0246749	stable	0.644374	0.000855026	0.00278463	up	0.143595	0.298512	0.528333	stable
ERG28	-0.76179	1.31e-06	1.96e-05	down	-0.625784	5.71e-05	0.000279822	down	0.136006	0.213041	0.432335	stable
ERH	0.320944	0.0236146	0.0590493	stable	0.666232	1.13e-05	7e-05	up	0.345289	0.00148982	0.0163153	stable
ERI1	1.41927	2.5e-06	3.35e-05	up	1.48849	1.29e-06	1.07e-05	up	0.0692239	0.74046	0.869558	stable
ERI3	-0.63158	1.79e-05	0.000175762	down	-0.801986	2.06e-07	2.16e-06	down	-0.170406	0.102969	0.276553	stable
ERICH6-AS1	-1.36323	1.22e-06	1.83e-05	down	-1.30487	3.9e-06	2.81e-05	down	0.058358	0.763183	0.881911	stable
ERLIN1	1.69583	3.04e-07	5.72e-06	up	1.83201	6.98e-08	8.46e-07	up	0.136181	0.547185	0.742643	stable
ERMN	-1.00993	0.000119566	0.00085607	down	-0.467351	0.0671971	0.107399	stable	0.542579	0.00484167	0.0373859	stable
ERMP1	-0.855675	6.7e-09	2.66e-07	down	-1.03298	3.52e-11	1.22e-09	down	-0.177308	0.0732188	0.224887	stable
ERN1	-0.71645	0.000121609	0.000866526	down	-0.723585	0.000130052	0.000565237	down	-0.00713453	0.957176	0.980708	stable
ERVK13-1	-0.654291	1.32e-05	0.000136377	down	-0.450757	0.00216796	0.00606413	stable	0.203534	0.0565249	0.190758	stable
ESCO2	0.194065	0.252174	0.358575	stable	0.597567	0.000808163	0.00265738	up	0.403502	0.00213655	0.021092	stable
ESPNP	0.523959	0.000228043	0.00145409	stable	0.809534	1.11e-07	1.26e-06	up	0.285575	0.00631826	0.0449107	stable
ESYT1	-1.50284	1.84e-14	9.62e-12	down	-2.19463	1.02e-21	2.36e-18	down	-0.691785	1.17e-07	1.37e-05	down
ESYT2	-0.841178	2.2e-08	6.79e-07	down	-1.12761	4.51e-12	2.2e-10	down	-0.286434	0.00561423	0.0415336	stable
ETF1	0.1854	0.0453237	0.0970838	stable	0.629785	2.73e-09	5.02e-08	up	0.444385	1.08e-08	2.16e-06	stable
ETS1	-1.36722	2.74e-10	2.24e-08	down	-1.39683	2.22e-10	5.79e-09	down	-0.0296112	0.832602	0.918523	stable
ETS2	0.937087	3.15e-06	4.07e-05	up	1.47369	3.52e-11	1.22e-09	up	0.536603	0.000252647	0.00450399	stable
ETV5	0.125356	0.4894	0.590697	stable	0.678	0.000422673	0.00152875	up	0.552644	0.000122418	0.00260541	stable
EVA1C	-0.566374	0.000632277	0.00335231	stable	-0.697361	4.68e-05	0.000237392	down	-0.130987	0.275033	0.502456	stable
EVI2A	0.718728	0.000127374	0.000899138	up	0.0842503	0.640593	0.703725	stable	-0.634478	1.02e-05	0.000404005	down
EVL	-1.1639	6.55e-07	1.09e-05	down	-1.63425	1.16e-10	3.31e-09	down	-0.470359	0.00445078	0.0353494	stable
EVX2	0.398695	0.000110011	0.000800154	stable	0.628856	1.74e-08	2.5e-07	up	0.230161	0.0024364	0.0231273	stable
EXD2	-0.53941	1.08e-07	2.5e-06	stable	-0.756408	8.7e-12	3.76e-10	down	-0.216998	0.00228173	0.0220352	stable
EXOC6	0.868931	2.47e-07	4.84e-06	up	0.888348	2.08e-07	2.18e-06	up	0.0194165	0.865593	0.935672	stable
EXOC6B	-0.79883	5.69e-07	9.67e-06	down	-1.13109	7.19e-11	2.23e-09	down	-0.332262	0.0032784	0.0286089	stable
EXOG	-0.810908	3.93e-07	7.14e-06	down	-0.865138	1.24e-07	1.39e-06	down	-0.0542301	0.620008	0.792894	stable
EXOSC10	-0.696224	5.85e-11	6.91e-09	down	-0.872955	2.74e-14	3.48e-12	down	-0.17673	0.0110773	0.0655668	stable
EXOSC2	-0.73987	2.22e-08	6.84e-07	down	-1.02494	1.41e-12	8.16e-11	down	-0.285074	0.00187341	0.0192138	stable
EXOSC4	1.72358	2.69e-08	7.98e-07	up	3.07329	7.01e-17	2.64e-14	up	1.34971	9.46e-09	2e-06	up
EXOSC7	-0.746513	1.67e-06	2.41e-05	down	-0.830328	2.3e-07	2.39e-06	down	-0.0838147	0.437386	0.658189	stable
EXOSC8	-0.569436	0.000189777	0.0012519	stable	-0.829512	3.15e-07	3.15e-06	down	-0.260076	0.0194216	0.0957493	stable
EXOSC9	-0.527456	6.96e-06	7.91e-05	stable	-0.788452	6.58e-10	1.49e-08	down	-0.260996	0.00209005	0.0207319	stable
EXPH5	-0.573888	3.95e-05	0.00034329	stable	-0.599018	2.51e-05	0.000139146	down	-0.0251295	0.799089	0.90262	stable
EXT1	1.18661	4.05e-08	1.11e-06	up	1.19455	4.95e-08	6.26e-07	up	0.00793218	0.95646	0.980373	stable
EXT2	-0.451043	0.000935371	0.00461053	stable	-0.647106	6.32e-06	4.27e-05	down	-0.196063	0.0497399	0.175853	stable
EXTL2	-0.486956	0.00233849	0.00971471	stable	-0.62868	0.000145814	0.000623781	down	-0.141724	0.225823	0.447445	stable
EYA2	0.406012	0.000913217	0.00452487	stable	0.625215	1.53e-06	1.25e-05	up	0.219202	0.0153374	0.0817627	stable
EZR	-0.612782	1.35e-08	4.67e-07	down	-0.69611	5.5e-10	1.27e-08	down	-0.083328	0.248763	0.473254	stable
F11R	-0.0908736	0.519472	0.617812	stable	-0.586433	0.000104243	0.000467192	down	-0.495559	1.32e-05	0.000497648	stable
F13A1	-0.494643	0.0675833	0.131747	stable	-1.0996	0.000123877	0.000542887	down	-0.604955	0.00356319	0.0302827	down
F2R	-0.515166	0.00569988	0.0196515	stable	-0.620735	0.00116474	0.00361344	down	-0.105569	0.439846	0.660426	stable
F2RL1	0.297421	0.246969	0.353282	stable	-0.363103	0.164585	0.226927	stable	-0.660524	0.000972092	0.0119561	down
F3	0.340719	0.041656	0.0911088	stable	0.71754	5.34e-05	0.000264935	up	0.376821	0.00324068	0.028372	stable
F5	1.52834	5.06e-07	8.79e-06	up	1.0527	0.000349957	0.00130296	up	-0.475645	0.0249785	0.112278	stable
FABP2	0.234872	0.51938	0.617788	stable	1.00351	0.00809803	0.0183428	up	0.768635	0.0063267	0.0449457	up
FAHD2CP	-0.777615	6.15e-06	7.12e-05	down	-0.668406	9.4e-05	0.000427548	down	0.109209	0.364083	0.594003	stable
FAM102A	-1.90892	6.66e-08	1.68e-06	down	-2.21022	1.99e-09	3.87e-08	down	-0.301304	0.208958	0.42761	stable
FAM111A	-0.238725	0.233991	0.339128	stable	-0.720806	0.000648934	0.0021991	down	-0.482081	0.00194326	0.0197506	stable
FAM111A-DT	-0.657205	5.41e-05	0.000447549	down	-1.07835	1.55e-09	3.13e-08	down	-0.421148	0.000481249	0.00710815	stable
FAM111B	-0.656097	0.000206215	0.00133961	down	-0.418227	0.016323	0.0329033	stable	0.23787	0.0632323	0.20528	stable
FAM117B	-1.06344	6.98e-06	7.92e-05	down	-1.35005	5.76e-08	7.17e-07	down	-0.286612	0.0860884	0.248099	stable
FAM118A	-0.512857	0.025675	0.0629619	stable	-0.774963	0.00113799	0.00354303	down	-0.262105	0.12607	0.313423	stable
FAM120A	-0.245774	0.017148	0.0460795	stable	-0.716269	1.23e-09	2.56e-08	down	-0.470495	3.4e-08	5.26e-06	stable
FAM120C	-0.702753	1.81e-07	3.79e-06	down	-0.777418	2.17e-08	3.02e-07	down	-0.0746653	0.415769	0.639079	stable
FAM126B	0.853415	2.68e-11	3.83e-09	up	0.602996	5.57e-07	5.15e-06	up	-0.250418	0.0028857	0.0260855	stable
FAM131B-AS2	0.99931	5.01e-07	8.74e-06	up	1.01571	4.84e-07	4.56e-06	up	0.0164035	0.904112	0.956139	stable
FAM135A	-0.546361	0.00329725	0.0127884	stable	-1.16781	1.5e-08	2.2e-07	down	-0.621451	1.85e-05	0.00063249	down
FAM138E	0.589463	0.000408086	0.00234441	up	0.44029	0.00793249	0.0180317	stable	-0.149173	0.215835	0.43562	stable
FAM13A	-0.104566	0.588014	0.679553	stable	-0.815615	8.28e-05	0.000383353	down	-0.711049	5.66e-06	0.000258713	down
FAM151B	1.58961	7.25e-10	4.78e-08	up	1.52612	3.62e-09	6.45e-08	up	-0.063482	0.705927	0.848103	stable
FAM157A	0.607925	0.000918342	0.00454334	up	0.501395	0.00634638	0.0149126	stable	-0.10653	0.422743	0.645341	stable
FAM162A	-0.750363	2.13e-05	0.000203699	down	-0.744893	3.05e-05	0.000165294	down	0.00546954	0.964883	0.984727	stable
FAM169A	-0.831515	6.67e-08	1.68e-06	down	-0.71634	2.49e-06	1.9e-05	down	0.115175	0.269616	0.496246	stable
FAM174A	-0.835496	3.32e-08	9.52e-07	down	-1.04852	7.2e-11	2.23e-09	down	-0.213024	0.0387731	0.149449	stable
FAM177A1	0.703249	0.000114932	0.00082892	up	1.11804	1.53e-08	2.24e-07	up	0.414787	0.00204433	0.0204449	stable
FAM182A	1.10423	2.61e-07	5.08e-06	up	1.3305	3.3e-09	5.95e-08	up	0.226263	0.124701	0.311329	stable
FAM185A	-0.585037	0.000258583	0.00161738	down	-1.15788	1.52e-10	4.22e-09	down	-0.572848	3.97e-06	0.000200098	stable
FAM200B	0.950681	2.06e-10	1.8e-08	up	0.775178	8.79e-08	1.03e-06	up	-0.175502	0.0722916	0.22324	stable
FAM209A	0.901953	0.00111697	0.00531891	up	0.620785	0.0240562	0.0452771	up	-0.281168	0.163349	0.367819	stable
FAM20A	2.49261	2.52e-09	1.2e-07	up	2.58208	1.39e-09	2.86e-08	up	0.0894704	0.745172	0.871969	stable
FAM20C	0.799545	0.000286909	0.00175992	up	0.646001	0.0033168	0.00865556	up	-0.153544	0.332973	0.563797	stable
FAM214A	-0.703516	1.19e-07	2.69e-06	down	-0.778599	1.34e-08	1.99e-07	down	-0.0750829	0.405299	0.630327	stable
FAM216A	-0.532625	3.01e-05	0.000272352	stable	-0.685616	3.08e-07	3.09e-06	down	-0.15299	0.0927024	0.259367	stable
FAM217B	0.734456	0.00335119	0.0129461	up	0.760234	0.00280243	0.00752432	up	0.0257783	0.887723	0.947067	stable
FAM221A	-0.72836	6.51e-05	0.000521735	down	-1.08531	3e-08	4.01e-07	down	-0.356955	0.00721912	0.0490517	stable
FAM225A	0.918311	0.0236712	0.0591274	up	0.648644	0.111888	0.164558	stable	-0.269668	0.36982	0.599434	stable
FAM238B	0.53139	0.00401523	0.0148845	stable	0.83	1.99e-05	0.000114481	up	0.29861	0.0295281	0.125216	stable
FAM241A	0.709851	0.00017641	0.00117923	up	0.497856	0.00780374	0.0177896	stable	-0.211994	0.120205	0.304182	stable
FAM245B	0.690132	0.00946492	0.0293173	up	0.904315	0.000969103	0.00309624	up	0.214184	0.274845	0.502291	stable
FAM24B	-0.415004	0.0362801	0.0820875	stable	-0.768089	0.000224123	0.000898106	down	-0.353085	0.0184311	0.0923503	stable
FAM30A	-1.30038	0.000102371	0.000756155	down	-1.05371	0.00156827	0.00461673	down	0.246666	0.302383	0.532349	stable
FAM3C	-0.655541	0.00758997	0.0246232	down	-0.53053	0.031641	0.0570671	stable	0.125011	0.488207	0.699407	stable
FAM43A	-0.802414	0.000392085	0.00226469	down	-0.79558	0.00051911	0.00181642	down	0.0068335	0.966483	0.985309	stable
FAM53B	-0.84623	5.71e-07	9.69e-06	down	-1.06689	2.48e-09	4.62e-08	down	-0.220656	0.0603609	0.199245	stable
FAM66C	-1.07767	1.34e-05	0.000137788	down	-1.00019	5.72e-05	0.000280331	down	0.0774805	0.655624	0.816164	stable
FAM72C	0.595783	0.0436601	0.0943259	up	0.50524	0.0904074	0.137381	stable	-0.0905421	0.679462	0.831197	stable
FAM78A	-0.829555	1.75e-09	9.19e-08	down	-1.30095	2.42e-16	6.94e-14	down	-0.471395	1.69e-06	0.000103163	stable
FAM85A	-1.12406	8.31e-05	0.000634703	down	-1.03529	0.000311834	0.00118148	down	0.0887714	0.662117	0.82001	stable
FAM89A	1.0481	0.00876647	0.0275712	up	1.73506	3.83e-05	0.000199792	up	0.686958	0.0216692	0.102656	up
FAM90A10	0.609242	0.000120757	0.000862186	up	0.494819	0.00172146	0.0049936	stable	-0.114423	0.312726	0.543451	stable
FAM98B	-0.551951	5.44e-05	0.000449378	stable	-0.685495	1.49e-06	1.22e-05	down	-0.133544	0.17108	0.378497	stable
FAN1	-0.828248	8.5e-08	2.04e-06	down	-1.04999	1.75e-10	4.78e-09	down	-0.22174	0.0367469	0.143965	stable
FANCC	-0.518276	9.55e-06	0.000103276	stable	-0.634148	2.1e-07	2.2e-06	down	-0.115872	0.160215	0.363966	stable
FANCD2	-0.471709	0.000681268	0.00357282	stable	-0.671508	4.3e-06	3.07e-05	down	-0.199799	0.0492015	0.174694	stable
FANCE	-0.474902	0.0002858	0.001755	stable	-0.639974	3.11e-06	2.31e-05	down	-0.165072	0.0819347	0.240511	stable
FANCF	-0.501993	0.000540237	0.00294551	stable	-0.706203	3.68e-06	2.68e-05	down	-0.20421	0.0538346	0.185057	stable
FAP	0.690327	0.00811233	0.0259737	up	0.938497	0.000501317	0.00176454	up	0.248169	0.197186	0.412631	stable
FAR1	0.639316	4.37e-06	5.35e-05	up	0.590778	2.3e-05	0.000129372	up	-0.0485382	0.61655	0.790171	stable
FARS2	-0.680677	9.05e-09	3.34e-07	down	-1.00307	3.72e-14	4.38e-12	down	-0.322393	0.000106109	0.00232113	stable
FARSB	-0.507587	3.7e-05	0.000325254	stable	-0.66829	2.48e-07	2.54e-06	down	-0.160703	0.0678482	0.214389	stable
FASLG	-0.706308	0.00213173	0.00901091	down	-0.894642	0.000165829	0.000694764	down	-0.188334	0.262142	0.487435	stable
FASTKD2	-0.763173	8.34e-10	5.24e-08	down	-1.08093	6.22e-15	1.03e-12	down	-0.317761	0.000197319	0.00373913	stable
FBL	-0.538706	0.00361523	0.013732	stable	-0.777467	5.79e-05	0.000283278	down	-0.238761	0.0804369	0.237724	stable
FBN1	0.516504	0.0396463	0.0877742	stable	1.20113	8.64e-06	5.57e-05	up	0.684625	0.000437801	0.00667451	up
FBXL17	-0.642946	2.55e-09	1.21e-07	down	-0.656689	2.12e-09	4.08e-08	down	-0.0137431	0.846542	0.92548	stable
FBXL20	-0.562415	2.48e-05	0.000231868	stable	-0.83066	7.54e-09	1.21e-07	down	-0.268245	0.00552532	0.0410731	stable
FBXO21	-0.892281	2.09e-08	6.57e-07	down	-1.12545	3.39e-11	1.19e-09	down	-0.233164	0.0312892	0.129632	stable
FBXO25	-0.641769	9.72e-07	1.52e-05	down	-0.989831	9.5e-12	4.04e-10	down	-0.348062	0.000240276	0.00431654	stable
FBXO30	0.58457	9.11e-06	9.92e-05	stable	0.786401	1.92e-08	2.73e-07	up	0.201831	0.0312856	0.129632	stable
FBXO31	-0.767056	6.48e-07	1.08e-05	down	-0.942059	6.07e-09	1e-07	down	-0.175004	0.101262	0.273575	stable
FBXO32	-1.04619	0.000156109	0.00106752	down	-1.11568	7.7e-05	0.000359353	down	-0.069488	0.725115	0.859468	stable
FBXO34	0.470766	0.00244414	0.0100446	stable	0.734355	7.74e-06	5.07e-05	up	0.263589	0.0221666	0.103934	stable
FBXO38-DT	0.728055	5.18e-05	0.000432188	up	0.702945	0.000108449	0.000483671	up	-0.0251108	0.843799	0.924061	stable
FBXO39	0.689284	0.00625603	0.021156	up	0.558517	0.0275102	0.0507109	stable	-0.130767	0.479541	0.692756	stable
FBXO6	1.36496	0.000206478	0.0013407	up	1.58217	2.91e-05	0.000158865	up	0.217211	0.410204	0.634578	stable
FBXW2	0.114596	0.539003	0.636424	stable	0.683654	0.000539213	0.00187416	up	0.569059	0.000121301	0.00258581	stable
FBXW4	-0.410967	0.00178052	0.00776494	stable	-0.595591	1.59e-05	9.41e-05	down	-0.184624	0.0564241	0.190578	stable
FBXW8	-0.691087	1.64e-05	0.000163674	down	-0.891471	1.26e-07	1.4e-06	down	-0.200384	0.0786352	0.23454	stable
FCAR	1.76002	9.03e-17	1.65e-13	up	2.30264	4.46e-22	1.32e-18	up	0.542623	2.8e-05	0.000858334	stable
FCER1A	-1.54051	1.94e-07	4e-06	down	-2.19483	1.19e-11	4.86e-10	down	-0.654321	0.00171321	0.0179915	down
FCER1G	0.912449	7.46e-13	2.27e-10	up	1.20043	1.66e-17	8.74e-15	up	0.287981	0.000458547	0.00686645	stable
FCER2	-1.0901	0.000291793	0.00178239	down	-1.17739	0.000126638	0.000552749	down	-0.0872954	0.68598	0.835527	stable
FCGR1BP	1.75015	6.16e-08	1.58e-06	up	1.3554	1.66e-05	9.78e-05	up	-0.394742	0.0733856	0.225183	stable
FCGR2A	0.671285	2.11e-06	2.92e-05	up	0.481385	0.000491542	0.00173611	stable	-0.1899	0.0557425	0.188948	stable
FCGR2B	0.569662	0.0743791	0.14179	stable	-0.335739	0.296393	0.371464	stable	-0.905401	0.000282094	0.00484754	down
FCGR3B	0.63262	0.0605494	0.121184	stable	-0.799716	0.020237	0.0393463	down	-1.43234	2.3e-07	2.16e-05	down
FCGRT	0.058821	0.707377	0.781082	stable	-0.64236	0.000128817	0.000560726	down	-0.70118	9.08e-08	1.13e-05	down
FCHO1	-0.668767	0.000164919	0.0011166	down	-0.914937	9.86e-07	8.47e-06	down	-0.246169	0.0553694	0.188259	stable
FCMR	-1.53803	9.32e-06	0.000100984	down	-1.40403	5.39e-05	0.000267094	down	0.134	0.5814	0.765446	stable
FCN1	0.342717	0.0239756	0.0596928	stable	-0.552163	0.000480845	0.00170421	stable	-0.89488	1.88e-11	2.09e-08	down
FCRL3	-1.30157	2.9e-05	0.000263945	down	-1.12833	0.000283545	0.00109176	down	0.173244	0.431201	0.653107	stable
FCRL5	-1.04354	0.00469539	0.01687	down	-0.849443	0.021971	0.0420297	down	0.194101	0.472659	0.686603	stable
FCRL6	-1.36503	0.000113314	0.000819102	down	-1.54758	2.04e-05	0.000117294	down	-0.182546	0.469459	0.683881	stable
FCRLA	-0.715603	0.0162347	0.0441831	down	-0.463046	0.120743	0.175552	stable	0.252557	0.251904	0.476432	stable
FDX1	-0.415957	0.00284092	0.0113266	stable	-0.775532	2.85e-07	2.88e-06	down	-0.359574	0.000686747	0.0092807	stable
FEM1C	1.03512	1.33e-11	2.18e-09	up	1.00722	5.42e-11	1.75e-09	up	-0.0279053	0.772848	0.88691	stable
FES	1.03189	1.36e-07	3e-06	up	0.976169	6.65e-07	6.01e-06	up	-0.0557236	0.674923	0.828307	stable
FFAR2	0.960698	0.000357165	0.00210288	up	0.743376	0.00554323	0.013304	up	-0.217322	0.262928	0.48847	stable
FFAR3	1.14097	0.0018296	0.00794649	up	1.95441	6.67e-07	6.02e-06	up	0.813433	0.00305051	0.0271647	up
FGD2	0.191741	0.20616	0.30797	stable	-0.595455	0.000215852	0.000868092	down	-0.787196	1.53e-09	5.52e-07	down
FGD4	1.2046	7.94e-13	2.39e-10	up	1.42577	1.83e-15	3.77e-13	up	0.221173	0.0361496	0.142559	stable
FGD6	-0.0742933	0.625281	0.712038	stable	-0.994209	1.18e-08	1.78e-07	down	-0.919915	1.44e-11	1.88e-08	down
FGF13	0.942904	7.07e-05	0.000557086	up	1.15804	2.65e-06	2.01e-05	up	0.215134	0.204189	0.421196	stable
FGF13-AS1	1.21297	1.56e-05	0.000156805	up	1.3686	2.18e-06	1.7e-05	up	0.155631	0.430886	0.652784	stable
FGFBP2	-1.09672	0.000636197	0.00336821	down	-1.24008	0.000163373	0.000686501	down	-0.14336	0.53629	0.734383	stable
FGFR1	-0.448292	0.0230044	0.057866	stable	-0.597818	0.00319005	0.00837949	down	-0.149526	0.306383	0.536524	stable
FGL2	-0.308848	0.310837	0.418365	stable	-1.72667	3.64e-07	3.56e-06	down	-1.41783	3.19e-08	4.98e-06	down
FGR	0.534291	5.49e-06	6.51e-05	stable	0.775068	1.1e-09	2.31e-08	up	0.240778	0.00433576	0.0346076	stable
FHIP1A	0.533496	0.0732002	0.139979	stable	1.19946	0.000140815	0.000605232	up	0.66596	0.00356382	0.0302827	up
FHIP1B	0.74279	7.13e-09	2.79e-07	up	0.921458	1.52e-11	5.96e-10	up	0.178668	0.0387608	0.149424	stable
FHIP2A	0.852476	2.31e-07	4.62e-06	up	0.726116	8.29e-06	5.38e-05	up	-0.12636	0.262283	0.487556	stable
FHIT	-0.696149	0.000266848	0.00165974	down	-0.764528	9.03e-05	0.000413013	down	-0.0683792	0.617611	0.790857	stable
FHL3	-0.73599	0.00127094	0.00590933	down	-0.58134	0.0109343	0.0235515	stable	0.15465	0.351459	0.581761	stable
FITM2	-0.788513	2.28e-08	6.99e-07	down	-1.01873	1.7e-11	6.55e-10	down	-0.230218	0.0169163	0.0873188	stable
FKBP14	-0.696695	6.41e-06	7.37e-05	down	-0.788679	7.28e-07	6.51e-06	down	-0.0919837	0.394441	0.620387	stable
FKBP4	0.656227	0.108778	0.189639	stable	0.823232	0.0485003	0.0817241	up	0.167005	0.584509	0.767784	stable
FKBP5	1.64362	8.2e-15	5.12e-12	up	1.99056	3.61e-18	2.64e-15	up	0.34694	0.00732276	0.049506	stable
FKBP9	0.618913	0.00311695	0.0122335	up	0.426232	0.0413363	0.0714021	stable	-0.192681	0.209342	0.428156	stable
FKSG29	-0.604882	0.000467848	0.00261601	down	-0.346627	0.0417831	0.0720281	stable	0.258255	0.0408735	0.154681	stable
FKTN	-0.793956	2.02e-08	6.39e-07	down	-0.846986	5.28e-09	8.94e-08	down	-0.05303	0.57551	0.76161	stable
FLJ42627	-0.122998	0.712746	0.785519	stable	-1.05175	0.00267465	0.00723287	down	-0.928756	0.000415594	0.00643568	down
FLNA	-0.791101	3.65e-07	6.69e-06	down	-1.27389	3.96e-13	2.93e-11	down	-0.482789	2.14e-05	0.00070459	stable
FLNB	-0.81557	0.000201843	0.00131689	down	-0.634481	0.00365132	0.00938979	down	0.181088	0.25082	0.475119	stable
FLOT1	1.34182	1.16e-16	1.86e-13	up	1.70924	2.35e-21	5.01e-18	up	0.367419	0.000177801	0.00345369	stable
FLOT2	1.05163	8.42e-09	3.16e-07	up	0.881817	8.37e-07	7.36e-06	up	-0.169811	0.164286	0.368981	stable
FLT1	0.0147384	0.940088	0.959249	stable	0.81573	0.000105421	0.00047173	up	0.800991	7.33e-07	5.42e-05	up
FLT3	1.04431	0.000733448	0.00379435	up	0.815501	0.00825476	0.0186253	up	-0.228808	0.307112	0.537199	stable
FLT3LG	-1.25008	4.57e-09	1.98e-07	down	-1.70156	3.05e-13	2.4e-11	down	-0.451479	0.00198307	0.020014	stable
FLVCR1	-0.540982	7.44e-05	0.000580838	stable	-0.631169	7.47e-06	4.91e-05	down	-0.090187	0.353876	0.583975	stable
FLVCR1-DT	-0.611089	0.00433823	0.0158408	down	-0.340661	0.109726	0.161965	stable	0.270428	0.0873125	0.250182	stable
FLVCR2	1.39517	2.45e-06	3.31e-05	up	1.29285	1.32e-05	8.06e-05	up	-0.102317	0.618269	0.791461	stable
FMN1	0.485107	0.0951869	0.170906	stable	0.779367	0.00923286	0.020448	up	0.29426	0.177125	0.386655	stable
FMNL3	-1.05546	6.6e-07	1.1e-05	down	-0.985301	3.62e-06	2.63e-05	down	0.0701613	0.630265	0.799464	stable
FMO5	-0.278704	0.0117066	0.0345144	stable	-0.621702	2.78e-07	2.82e-06	down	-0.342998	6.91e-05	0.00168534	stable
FN3KRP	-0.484355	2.68e-05	0.000246791	stable	-0.714519	8.86e-09	1.39e-07	down	-0.230164	0.00591066	0.0429198	stable
FNBP4	-0.942672	8.69e-12	1.58e-09	down	-0.857218	3.14e-10	7.88e-09	down	0.0854546	0.327264	0.558846	stable
FNDC3B	0.620932	0.000288042	0.00176496	up	0.524447	0.0022091	0.00616351	stable	-0.0964849	0.433016	0.654706	stable
FOLR2	-0.241749	0.128251	0.214959	stable	-0.686819	5.29e-05	0.000262892	down	-0.445071	0.000344511	0.00559217	stable
FOLR3	1.79717	7.95e-08	1.94e-06	up	1.78403	1.35e-07	1.49e-06	up	-0.0131331	0.953685	0.97915	stable
FOSL1	0.452134	0.000559452	0.00303218	stable	0.872107	2.18e-09	4.18e-08	up	0.419973	3.02e-05	0.000907746	stable
FOSL2	0.773857	2.22e-07	4.46e-06	up	0.508585	0.000396974	0.00144932	stable	-0.265272	0.01084	0.0647009	stable
FOXC1	0.309182	0.212252	0.314664	stable	1.21497	6.65e-06	4.46e-05	up	0.905783	6.03e-06	0.000270382	up
FOXCUT	0.393102	0.00164765	0.00731646	stable	0.605437	4.62e-06	3.26e-05	up	0.212335	0.0215697	0.102431	stable
FOXF2	0.38051	0.000353305	0.00208688	stable	0.643237	2.79e-08	3.76e-07	up	0.262727	0.000964413	0.0118899	stable
FOXM1	0.279498	0.128159	0.214832	stable	0.687914	0.000382093	0.00140323	up	0.408416	0.00386216	0.0319024	stable
FOXN2	0.501275	0.000133864	0.000936683	stable	0.702371	4.25e-07	4.07e-06	up	0.201097	0.0345347	0.138409	stable
FOXN3	-0.490303	0.000890068	0.00442819	stable	-0.72569	3.22e-06	2.38e-05	down	-0.235387	0.029999	0.126451	stable
FOXO1	-0.728562	8.63e-08	2.07e-06	down	-0.823719	5.25e-09	8.89e-08	down	-0.0951575	0.302726	0.532512	stable
FOXP1	-0.664445	4.51e-10	3.27e-08	down	-0.690903	2.13e-10	5.59e-09	down	-0.0264579	0.702306	0.845916	stable
FPGS	-0.700627	2.34e-07	4.69e-06	down	-0.846713	2.66e-09	4.91e-08	down	-0.146087	0.116659	0.298557	stable
FPGT	0.569405	8.95e-05	0.00067711	stable	0.699738	3.57e-06	2.61e-05	up	0.130333	0.209906	0.428728	stable
FPR1	0.644514	0.00012991	0.000913509	up	0.826641	2.58e-06	1.97e-05	up	0.182127	0.132529	0.322737	stable
FPR2	1.17825	1.13e-09	6.61e-08	up	1.23465	4.31e-10	1.03e-08	up	0.0564002	0.655931	0.816269	stable
FPR3	-0.565776	0.00113827	0.0054011	stable	-0.715743	6.96e-05	0.000329999	down	-0.149966	0.235847	0.459121	stable
FRA10AC1	-0.833946	2.13e-10	1.84e-08	down	-0.638904	3.84e-07	3.72e-06	down	0.195042	0.0238994	0.109314	stable
FRAT1	0.445644	0.0154301	0.0425633	stable	-0.340233	0.0659255	0.105633	stable	-0.785877	1.67e-07	1.71e-05	down
FRG1HP	-0.561657	2.54e-08	7.63e-07	stable	-0.635542	1.27e-09	2.63e-08	down	-0.0738852	0.275899	0.503534	stable
FRMD3	0.787275	0.00180915	0.00787506	up	0.384451	0.122943	0.178134	stable	-0.402824	0.030683	0.128013	stable
FRMD4B	1.15046	5.74e-06	6.76e-05	up	1.11421	1.33e-05	8.08e-05	up	-0.0362439	0.837627	0.92084	stable
FRY	-0.627665	0.00290923	0.0115475	down	-1.60009	5.49e-11	1.77e-09	down	-0.972423	1.9e-08	3.45e-06	down
FRY-AS1	-0.430015	0.0508535	0.106052	stable	-1.18446	9.04e-07	7.86e-06	down	-0.754448	1.64e-05	0.000584387	down
FSD1L	0.313875	0.104853	0.184455	stable	0.832344	5.59e-05	0.000275761	up	0.518469	0.000580463	0.00817248	stable
FSTL3	0.752383	2.39e-07	4.73e-06	up	0.416013	0.00261851	0.00710358	stable	-0.336369	0.00110759	0.0130935	stable
FSTL4	0.658711	0.00278007	0.0111298	up	0.678063	0.00243487	0.00669052	up	0.0193519	0.903969	0.956106	stable
FTH1	0.766877	2.79e-07	5.37e-06	up	0.770215	3.52e-07	3.46e-06	up	0.00333873	0.97383	0.988513	stable
FTO	-0.87557	4.7e-08	1.26e-06	down	-1.20997	4.41e-12	2.16e-10	down	-0.334396	0.00269756	0.0248904	stable
FTO-IT1	-0.848861	4.29e-08	1.16e-06	down	-0.742902	1.26e-06	1.05e-05	down	0.105959	0.31084	0.541642	stable
FUCA1	-0.323832	0.0478602	0.101254	stable	-0.960942	1.26e-07	1.4e-06	down	-0.63711	1.49e-06	9.37e-05	down
FUCA2	-0.021891	0.876543	0.913502	stable	-0.702583	5.37e-06	3.73e-05	down	-0.680692	1.32e-08	2.58e-06	down
FUS	-0.472147	0.000304362	0.00184071	stable	-0.636064	3.44e-06	2.53e-05	down	-0.163917	0.0837827	0.243699	stable
FUT10	-0.511227	0.00628342	0.0212229	stable	-0.774824	7.55e-05	0.000353402	down	-0.263597	0.0575721	0.193105	stable
FUT11	-0.876899	3.67e-09	1.65e-07	down	-1.15834	6.97e-13	4.61e-11	down	-0.281443	0.00529356	0.0397826	stable
FUT4	0.390217	0.0398932	0.0881683	stable	0.5881	0.00271266	0.00731554	up	0.197883	0.16267	0.367065	stable
FUT7	1.45293	3.83e-09	1.72e-07	up	1.17253	1.03e-06	8.76e-06	up	-0.280402	0.0883099	0.251743	stable
FUT8	-0.833032	7.59e-07	1.24e-05	down	-0.939272	6.78e-08	8.24e-07	down	-0.10624	0.359944	0.589846	stable
FXN	-0.80617	1.22e-09	6.98e-08	down	-0.955163	8.69e-12	3.76e-10	down	-0.148993	0.0893848	0.2536	stable
FYCO1	-0.318932	0.00242904	0.00999995	stable	-0.650302	2.15e-08	3e-07	down	-0.33137	4.66e-05	0.00125222	stable
FYN	-0.779508	0.0010062	0.00488808	down	-1.40461	5.4e-08	6.75e-07	down	-0.625105	0.00048873	0.00718959	down
FZD10-AS1	0.469691	0.00117041	0.00552631	stable	0.744273	1.37e-06	1.13e-05	up	0.274582	0.0104988	0.0631449	stable
FZD2	0.338783	0.110581	0.191853	stable	-0.428328	0.0479288	0.0809157	stable	-0.767111	6.96e-06	0.00030248	down
FZD3	-0.438263	0.0050275	0.0178093	stable	-0.597075	0.000227179	0.000908786	down	-0.158812	0.1674	0.373194	stable
FZD5	0.84363	3.82e-06	4.79e-05	up	0.574607	0.00123155	0.00378307	stable	-0.269023	0.0369396	0.144472	stable
FZD7	0.341833	0.0297248	0.0703962	stable	0.612064	0.000208047	0.000842044	up	0.270232	0.0226435	0.105371	stable
G0S2	1.71734	3.36e-09	1.53e-07	up	3.44005	7.23e-21	1.03e-17	up	1.7227	2.56e-13	1.31e-09	up
G3BP1	-0.701566	9.65e-10	5.92e-08	down	-0.943853	5.96e-14	6.32e-12	down	-0.242287	0.00180805	0.0187337	stable
GAA	0.167564	0.429687	0.534601	stable	-0.525547	0.0165952	0.0333782	stable	-0.693111	4.33e-05	0.00118049	down
GABARAPL3	0.438363	0.00747051	0.0242896	stable	0.651092	0.000139213	0.000599451	up	0.212729	0.0799364	0.236733	stable
GAD1	0.306939	0.0418613	0.0914202	stable	0.669977	3.09e-05	0.000166872	up	0.363037	0.00173717	0.0181765	stable
GADD45A	1.97651	8.36e-09	3.15e-07	up	2.73633	3.7e-13	2.78e-11	up	0.759818	0.0013211	0.0148425	up
GADD45B	1.19289	8.23e-11	8.85e-09	up	1.48627	5.33e-14	5.73e-12	up	0.293382	0.0146918	0.079544	stable
GADD45G	0.302208	0.0614947	0.12252	stable	0.85554	1.29e-06	1.07e-05	up	0.553331	1.69e-05	0.00059834	stable
GAL3ST4	-0.612472	1.31e-05	0.000135111	down	-0.584718	3.61e-05	0.000189945	stable	0.0277539	0.778267	0.889617	stable
GALK1	0.620742	3.34e-07	6.18e-06	up	0.338438	0.00340029	0.00883917	stable	-0.282304	0.00108016	0.012835	stable
GALM	-0.00313429	0.991896	0.994344	stable	-0.70485	0.0270286	0.0499744	down	-0.701715	0.00341004	0.0293806	down
GALNT1	0.347704	0.00127756	0.00593258	stable	0.590684	3.68e-07	3.59e-06	up	0.24298	0.00264942	0.0245838	stable
GALNT12	-0.937467	1.11e-11	1.92e-09	down	-0.872872	1.88e-10	5.07e-09	down	0.0645945	0.45907	0.676172	stable
GALNT14	1.81094	2.24e-05	0.000213015	up	1.61955	0.000151861	0.000645546	up	-0.191395	0.525084	0.726209	stable
GALNT2	0.859438	0.000659575	0.00347258	up	1.31373	9.8e-07	8.42e-06	up	0.454294	0.0145814	0.0790638	stable
GALNT3	0.999307	2.62e-07	5.1e-06	up	0.786176	3.51e-05	0.000185606	up	-0.21313	0.110338	0.288627	stable
GALNT4	1.08814	3.33e-07	6.18e-06	up	0.895467	2e-05	0.00011518	up	-0.192672	0.188363	0.401526	stable
GALT	-0.930293	2.1e-08	6.58e-07	down	-1.14951	6.69e-11	2.1e-09	down	-0.219217	0.0514595	0.179687	stable
GANC	-0.52393	2.72e-08	8.05e-07	stable	-0.819155	1.86e-14	2.58e-12	down	-0.295225	1.32e-05	0.000497177	stable
GARRE1	-0.745673	1.85e-05	0.000180799	down	-1.11165	3.57e-09	6.37e-08	down	-0.365979	0.00374523	0.0313311	stable
GAS5	-0.833339	0.0144952	0.0406642	down	-0.915839	0.00833874	0.0187733	down	-0.0825	0.742483	0.870498	stable
GAS5-AS1	-0.678582	0.000532944	0.00291192	down	-0.763418	0.000142155	0.000610167	down	-0.0848357	0.548131	0.743323	stable
GAS6	0.940498	5.57e-09	2.31e-07	up	0.462388	0.00193789	0.00551644	stable	-0.47811	2.74e-05	0.00084558	stable
GAS7	1.52646	4.21e-08	1.15e-06	up	1.41374	3.68e-07	3.59e-06	up	-0.112714	0.547586	0.742961	stable
GASK1B	0.879024	0.00215975	0.00910076	up	-0.148852	0.596607	0.663871	stable	-1.02788	4.99e-06	0.000235011	down
GATA2	-0.955431	1.39e-05	0.000142546	down	-1.20071	1.86e-07	1.98e-06	down	-0.245277	0.115108	0.296396	stable
GATA3	-1.31356	5.8e-09	2.38e-07	down	-1.49181	2.12e-10	5.59e-09	down	-0.17825	0.235172	0.458291	stable
GATM	-0.650439	0.0295766	0.0701426	down	-0.507872	0.0918539	0.139256	stable	0.142568	0.519749	0.721844	stable
GBA	0.584022	1.46e-06	2.14e-05	stable	0.655622	1.59e-07	1.72e-06	up	0.0715999	0.393445	0.619621	stable
GBE1	0.586786	0.000123028	0.00087352	up	1.00401	2.32e-09	4.4e-08	up	0.417228	0.000264653	0.00463724	stable
GBP1P1	1.04832	0.0428384	0.0930377	up	1.01775	0.0523846	0.0872066	stable	-0.0305698	0.936512	0.97084	stable
GCA	0.714806	4.19e-08	1.15e-06	up	0.797818	3.32e-09	5.98e-08	up	0.0830119	0.345082	0.576233	stable
GCFC2	-0.748667	2.26e-09	1.11e-07	down	-1.04383	4.62e-14	5.06e-12	down	-0.295167	0.0005972	0.00836211	stable
GCH1	0.86079	0.00633615	0.0213559	up	1.29761	8.3e-05	0.000384408	up	0.436824	0.0617974	0.2026	stable
GCLM	0.908889	1.78e-06	2.54e-05	up	1.52196	1.46e-12	8.4e-11	up	0.613069	1.39e-05	0.000517536	up
GCM1	-0.536464	0.00418246	0.0154106	stable	-0.853027	1.59e-05	9.42e-05	down	-0.316563	0.0231466	0.106922	stable
GCN1	-0.775945	2.31e-09	1.13e-07	down	-1.14147	5.51e-15	9.4e-13	down	-0.365525	5.57e-05	0.00143893	stable
GCNT1	0.341719	0.0111943	0.0333923	stable	0.635768	9.56e-06	6.08e-05	up	0.294049	0.00397186	0.0325354	stable
GCNT2	-0.436464	0.0058598	0.0200945	stable	-0.869001	4.36e-07	4.16e-06	down	-0.432537	0.000370145	0.00589604	stable
GCNT4	-1.71266	1.85e-07	3.84e-06	down	-1.64926	6.01e-07	5.51e-06	down	0.0634059	0.776498	0.889064	stable
GCSAM	-1.19155	5.17e-07	8.97e-06	down	-1.49311	2.59e-09	4.8e-08	down	-0.301558	0.0669061	0.212567	stable
GDF11	-0.924579	4.75e-09	2.04e-07	down	-0.981179	1.33e-09	2.73e-08	down	-0.0565992	0.588073	0.770493	stable
GDPD3	0.699255	3.19e-06	4.1e-05	up	0.253563	0.074439	0.116821	stable	-0.445692	5.62e-05	0.00144646	stable
GDPD5	-0.227599	0.297034	0.40423	stable	-0.703052	0.00208433	0.00587046	down	-0.475453	0.00476591	0.0369953	stable
GDPGP1	-0.550517	9.42e-05	0.000704811	stable	-0.616981	2e-05	0.000115176	down	-0.0664639	0.508162	0.713799	stable
GEM	0.242943	0.0260757	0.063688	stable	0.619379	2.56e-07	2.62e-06	up	0.376436	1.37e-05	0.000513875	stable
GEMIN4	-0.491269	0.000827486	0.00416872	stable	-0.588558	0.000100557	0.000452965	down	-0.0972887	0.360755	0.590573	stable
GEMIN5	-0.756929	6.13e-09	2.48e-07	down	-1.1507	5.96e-15	1.01e-12	down	-0.393769	1.98e-05	0.000662145	stable
GEMIN8	-0.673452	1.55e-07	3.33e-06	down	-0.889643	1.05e-10	3.05e-09	down	-0.216192	0.0151625	0.0811987	stable
GFM1	-0.471505	3.61e-05	0.000318387	stable	-0.757784	1.33e-09	2.74e-08	down	-0.28628	0.000668373	0.00909485	stable
GFPT1	-0.523162	3.1e-05	0.000278701	stable	-0.671772	3.39e-07	3.35e-06	down	-0.14861	0.0968686	0.266147	stable
GFRA2	-0.689194	4.94e-05	0.000414643	down	-0.651448	0.000139952	0.000602127	down	0.0377463	0.753681	0.876521	stable
GGA2	-0.913972	4.55e-06	5.53e-05	down	-1.30874	1.2e-09	2.49e-08	down	-0.39477	0.00566313	0.0418279	stable
GGH	0.6649	0.000388625	0.00224877	up	0.895184	5.05e-06	3.53e-05	up	0.230284	0.0905713	0.255485	stable
GGT5	-0.167028	0.333913	0.440863	stable	0.55752	0.0020705	0.00583535	stable	0.724548	3.87e-07	3.25e-05	up
GGT7	-0.91416	8.35e-08	2.01e-06	down	-1.17533	1.09e-10	3.14e-09	down	-0.261171	0.0260423	0.115282	stable
GGTLC1	0.427727	0.00445741	0.0162043	stable	0.597027	0.000134491	0.000581664	up	0.1693	0.126605	0.314033	stable
GGTLC2	0.17255	0.304043	0.411906	stable	0.751206	3.29e-05	0.000176041	up	0.578657	1.76e-05	0.000614291	stable
GH1	0.343293	0.219249	0.322789	stable	0.77837	0.0071887	0.0165751	up	0.435077	0.0404988	0.153875	stable
GHRL	-0.282107	0.297987	0.405118	stable	0.440472	0.111194	0.163698	stable	0.722579	0.00065595	0.00898796	up
GIMAP1	-0.616282	0.000131038	0.00091942	down	-0.957044	3.58e-08	4.69e-07	down	-0.340762	0.00401237	0.0327833	stable
GIMAP4	-0.00741951	0.967385	0.977742	stable	-0.682428	0.000401731	0.00146397	down	-0.675009	4.81e-06	0.000229975	down
GIMAP6	-0.277678	0.0867296	0.159425	stable	-0.699626	5.21e-05	0.000259779	down	-0.421948	0.000796523	0.0102809	stable
GIMAP7	-0.328643	0.0307878	0.0724622	stable	-1.08182	6.91e-10	1.55e-08	down	-0.753176	4.29e-09	1.18e-06	down
GIMAP8	0.264837	0.231496	0.336581	stable	-0.481556	0.034002	0.0606709	stable	-0.746393	2.48e-05	0.000781608	down
GIT1	-0.523868	3.72e-05	0.000326468	stable	-0.859233	7.73e-10	1.71e-08	down	-0.335365	0.000363374	0.00582081	stable
GJA9-MYCBP	0.604285	0.00384192	0.0143945	up	0.686024	0.00132408	0.00401335	up	0.081739	0.59252	0.773472	stable
GJB6	0.58302	0.00165082	0.007328	stable	1.05513	1.53e-07	1.67e-06	up	0.47211	0.000757864	0.0099322	stable
GK3P	0.67828	0.0162073	0.0441268	up	0.219065	0.43552	0.511264	stable	-0.459215	0.0299082	0.126256	stable
GK5	0.0880815	0.725129	0.795841	stable	0.731763	0.00513589	0.0124679	up	0.643682	0.00102691	0.0124327	up
GLA	0.638522	5.96e-08	1.55e-06	up	0.776224	4.1e-10	9.84e-09	up	0.137702	0.086191	0.248136	stable
GLDC	0.528375	0.00320031	0.0124897	stable	0.609187	0.000899546	0.00290558	up	0.0808117	0.536838	0.734799	stable
GLG1	-0.691278	3.49e-08	9.9e-07	down	-0.986861	8.96e-13	5.7e-11	down	-0.295583	0.000753774	0.00990398	stable
GLIPR1	-0.332206	0.0214719	0.0549185	stable	-0.845876	1.19e-07	1.34e-06	down	-0.51367	7.76e-06	0.000331366	stable
GLMN	-0.713081	1.15e-07	2.62e-06	down	-0.961105	3.63e-11	1.26e-09	down	-0.248024	0.00797431	0.0526042	stable
GLMP	0.664358	0.00127165	0.00591156	up	0.184245	0.361722	0.438474	stable	-0.480113	0.0019164	0.0195632	stable
GLOD4	-0.624394	7.81e-07	1.27e-05	down	-0.884241	1.15e-10	3.28e-09	down	-0.259847	0.00371486	0.0311381	stable
GLRX	0.998543	5.16e-12	1.06e-09	up	1.06442	8.81e-13	5.64e-11	up	0.0658733	0.468581	0.683151	stable
GLTP	0.660008	1.34e-06	2e-05	up	0.757885	8.45e-08	9.94e-07	up	0.0978768	0.300667	0.530349	stable
GM2A	1.1414	1.38e-05	0.000142093	up	0.671228	0.00843898	0.0189757	up	-0.47017	0.0126177	0.071571	stable
GMFB	0.642313	1.37e-05	0.000141331	up	0.782082	3.76e-07	3.66e-06	up	0.139769	0.180333	0.390688	stable
GMFG	0.788201	1.31e-11	2.16e-09	up	0.858325	1.08e-12	6.52e-11	up	0.070123	0.341981	0.573023	stable
GMPR2	0.649393	7.03e-05	0.000554583	up	0.416761	0.00931508	0.0206069	stable	-0.232631	0.0479591	0.172122	stable
GMPS	-0.485028	0.000311659	0.00187597	stable	-0.934743	5.44e-10	1.25e-08	down	-0.449715	1.4e-05	0.000519595	stable
GNA15	0.496954	0.0287313	0.0685831	stable	0.775158	0.00100988	0.00319895	up	0.278204	0.101118	0.273415	stable
GNB5	-0.451932	0.00747244	0.0242897	stable	-0.597229	0.000615096	0.00210029	down	-0.145297	0.243098	0.467407	stable
GNG11	0.19164	0.575197	0.668394	stable	-0.449041	0.197858	0.264798	stable	-0.640681	0.0147398	0.0797014	down
GNG2	-0.194569	0.193594	0.293639	stable	0.570641	0.000313765	0.00118774	stable	0.76521	2.34e-09	7.39e-07	up
GNG5	0.791589	7.29e-05	0.000570503	up	0.578901	0.00332957	0.00868443	stable	-0.212688	0.136513	0.328756	stable
GNLY	-1.52437	2.97e-05	0.000269376	down	-1.54718	2.96e-05	0.000161103	down	-0.0228158	0.929412	0.96735	stable
GNPDA2	-0.882847	2.05e-05	0.000197672	down	-1.13726	1.78e-07	1.9e-06	down	-0.254414	0.0844412	0.24481	stable
GNPNAT1	-0.671412	6.59e-05	0.000526441	down	-0.928274	1.9e-07	2.01e-06	down	-0.256862	0.0342755	0.137672	stable
GNS	0.604051	0.000257009	0.0016095	up	0.424616	0.00945748	0.0208675	stable	-0.179435	0.132798	0.323096	stable
GOLGA2P5	-0.895769	3.71e-07	6.78e-06	down	-0.935853	1.91e-07	2.03e-06	down	-0.0400839	0.739287	0.868916	stable
GOLGA3	-0.358736	0.000176146	0.00117778	stable	-0.710492	5.86e-11	1.87e-09	down	-0.351757	2.19e-06	0.000128558	stable
GOLGA8A	-1.33949	6.03e-06	7.02e-05	down	-1.56048	3.61e-07	3.54e-06	down	-0.220996	0.286369	0.51569	stable
GOLGA8B	-1.53516	1.04e-08	3.75e-07	down	-1.92625	1.67e-11	6.46e-10	down	-0.391096	0.0311285	0.129169	stable
GOLIM4	-0.077236	0.596023	0.686421	stable	-0.790012	1e-06	8.55e-06	down	-0.712776	9.18e-09	1.96e-06	down
GOT1	-0.657829	6.68e-07	1.11e-05	down	-0.92273	1.23e-10	3.49e-09	down	-0.264901	0.00462185	0.0362354	stable
GOT1-DT	-0.368064	0.0012221	0.00572806	stable	-0.662712	8.61e-08	1.01e-06	down	-0.294648	0.000618177	0.00857603	stable
GOT2	-0.565465	1.02e-07	2.39e-06	stable	-0.984449	2e-15	4.03e-13	down	-0.418984	1.48e-07	1.57e-05	stable
GP5	-0.759671	0.0013766	0.00630552	down	-0.853391	0.00044131	0.00158162	down	-0.0937207	0.586441	0.769232	stable
GPA33	-1.00236	4.98e-08	1.32e-06	down	-0.862246	2.02e-06	1.59e-05	down	0.140111	0.259685	0.484647	stable
GPALPP1	-0.605901	4.7e-06	5.69e-05	down	-0.542441	4.09e-05	0.000211105	stable	0.0634594	0.491723	0.701968	stable
GPAM	-0.904398	4.43e-06	5.41e-05	down	-0.984506	1.1e-06	9.28e-06	down	-0.0801083	0.559518	0.75129	stable
GPAT4	-0.0878001	0.5711	0.66475	stable	0.560595	0.000631053	0.0021479	stable	0.648395	4.26e-07	3.48e-05	up
GPATCH1	-0.565732	1.12e-07	2.57e-06	stable	-0.770751	2.45e-11	8.96e-10	down	-0.205019	0.00575842	0.0421976	stable
GPATCH11	-0.241405	0.0924054	0.167321	stable	-0.626591	4.35e-05	0.000222681	down	-0.385186	0.000559974	0.00797982	stable
GPATCH2	-0.463843	1.1e-05	0.000116341	stable	-0.637864	1.42e-08	2.09e-07	down	-0.174021	0.0209036	0.100179	stable
GPATCH4	-0.627323	8.33e-06	9.2e-05	down	-0.667465	3.44e-06	2.53e-05	down	-0.0401424	0.683494	0.833755	stable
GPD1L	-0.61186	5.56e-07	9.49e-06	down	-0.727976	1.19e-08	1.78e-07	down	-0.116117	0.168593	0.374944	stable
GPER1	1.02852	2.11e-09	1.05e-07	up	1.13256	1.81e-10	4.9e-09	up	0.104039	0.35796	0.587724	stable
GPHN	-0.625034	5.54e-06	6.56e-05	down	-0.8841	2.31e-09	4.39e-08	down	-0.259065	0.00843758	0.0544526	stable
GPM6A	-0.433924	0.0846833	0.156575	stable	-0.638534	0.0134533	0.0279479	down	-0.20461	0.276891	0.504805	stable
GPR132	0.183986	0.227424	0.332	stable	0.592865	0.000245705	0.000968808	up	0.408879	0.000600912	0.00840029	stable
GPR141	1.45198	1.68e-09	8.94e-08	up	1.34322	2.13e-08	2.98e-07	up	-0.108766	0.492024	0.701993	stable
GPR155	0.120354	0.57667	0.669839	stable	-0.571707	0.0106363	0.0230338	stable	-0.692061	5.77e-05	0.00147547	down
GPR160	1.32845	6.88e-16	7.65e-13	up	1.81634	5.09e-22	1.32e-18	up	0.487889	2.81e-06	0.000155626	stable
GPR162	-0.6287	0.00525741	0.0184554	down	-1.51573	2.47e-09	4.62e-08	down	-0.887035	8.72e-07	6.23e-05	down
GPR174	-1.42618	7.11e-06	8.03e-05	down	-2.0193	3.31e-09	5.96e-08	down	-0.59312	0.00909028	0.0572355	down
GPR18	-0.691248	0.000669312	0.00351733	down	-0.734604	0.000386798	0.00141763	down	-0.0433554	0.767424	0.883945	stable
GPR183	-1.17552	6.71e-05	0.000535798	down	-1.43897	2.64e-06	2e-05	down	-0.26345	0.210669	0.429737	stable
GPR19	-0.663274	6.96e-06	7.91e-05	down	-0.69038	4.34e-06	3.09e-05	down	-0.027106	0.792516	0.898677	stable
GPR199P	-0.613521	2.3e-05	0.000218093	down	-0.677978	5.11e-06	3.57e-05	down	-0.064457	0.528253	0.728779	stable
GPR21	-0.457499	0.000297941	0.00181129	stable	-0.59412	6.65e-06	4.47e-05	down	-0.136621	0.135182	0.326648	stable
GPR27	1.08667	8.93e-08	2.13e-06	up	1.01305	6.23e-07	5.69e-06	up	-0.0736239	0.592407	0.773409	stable
GPR34	-0.896331	0.010845	0.0325555	down	-1.23817	0.000666239	0.00224821	down	-0.341838	0.188928	0.402329	stable
GPR4	0.313705	0.0585107	0.118027	stable	0.645697	0.000218578	0.000877812	up	0.331993	0.00858892	0.0550957	stable
GPR52	-0.801204	1.86e-08	6.02e-07	down	-0.818477	1.57e-08	2.28e-07	down	-0.0172735	0.85599	0.930639	stable
GPR65	0.579034	0.000184426	0.00122351	stable	0.877747	1.19e-07	1.34e-06	up	0.298713	0.00850118	0.0547112	stable
GPR68	-0.618537	0.000180577	0.00120269	down	-0.838721	1.36e-06	1.13e-05	down	-0.220184	0.0654163	0.209578	stable
GPR75	-0.547525	7.97e-06	8.87e-05	stable	-0.591634	2.43e-06	1.86e-05	down	-0.0441089	0.607026	0.783301	stable
GPR82	-0.922867	2.71e-07	5.24e-06	down	-0.844081	2.47e-06	1.89e-05	down	0.0787852	0.520188	0.722171	stable
GPR84	3.26631	8.05e-11	8.69e-09	up	5.37776	2.57e-19	2.63e-16	up	2.11144	7.42e-09	1.74e-06	up
GPR89A	-0.949816	2.07e-05	0.000199145	down	-0.426908	0.0468349	0.0793097	stable	0.522908	0.00134035	0.0150192	stable
GPRASP1	-0.999326	7.69e-06	8.6e-05	down	-0.675586	0.00194106	0.00552372	down	0.323739	0.0410518	0.155215	stable
GPRIN3	-0.637143	0.0123462	0.0359583	down	-0.870667	0.000929258	0.00298535	down	-0.233524	0.21505	0.434721	stable
GPX7	-0.759339	0.000305003	0.00184241	down	-0.0932691	0.646779	0.709424	stable	0.66607	3.42e-05	0.000989435	up
GRAMD1A	1.2966	3.78e-09	1.7e-07	up	1.30611	4.64e-09	7.98e-08	up	0.00950539	0.947805	0.976589	stable
GRAMD1C	-1.68777	4.57e-07	8.12e-06	down	-2.42965	3e-11	1.07e-09	down	-0.741888	0.00177443	0.0184451	down
GRAP	-0.865808	0.000256588	0.00160726	down	-1.03281	2.39e-05	0.000133272	down	-0.167003	0.326688	0.558291	stable
GRAP2	-0.786035	5.71e-05	0.000468556	down	-1.10624	9.97e-08	1.15e-06	down	-0.320204	0.0232223	0.107172	stable
GRB10	1.53035	1.98e-07	4.05e-06	up	2.47852	1.14e-13	1.05e-11	up	0.948174	1.04e-05	0.000411661	up
GREM1	0.453917	1.45e-05	0.000147653	stable	0.616349	2.98e-08	3.98e-07	up	0.162432	0.0297578	0.125808	stable
GRINA	0.344156	0.000632113	0.00335214	stable	0.741396	1.05e-10	3.04e-09	up	0.39724	6.16e-07	4.71e-05	stable
GRK3	-0.219315	0.16709	0.262933	stable	-0.878888	5.64e-07	5.21e-06	down	-0.659573	4.35e-07	3.52e-05	down
GRPEL2	-0.663454	0.000332966	0.00198229	down	-0.454678	0.0129819	0.0271592	stable	0.208777	0.118908	0.302076	stable
GSDMB	-0.483988	0.0161048	0.0439318	stable	-0.771501	0.000239158	0.000947079	down	-0.287513	0.0555629	0.188541	stable
GSDMC	0.802458	0.000224679	0.00143586	up	0.425508	0.0457339	0.0777541	stable	-0.37695	0.0176836	0.0898116	stable
GSEC	2.39897	1.46e-13	5.67e-11	up	2.18881	7.16e-12	3.23e-10	up	-0.210156	0.289971	0.519252	stable
GSKIP	0.606378	0.000267719	0.00166428	up	0.908163	3.04e-07	3.05e-06	up	0.301786	0.0133186	0.0740686	stable
GSS	-0.343787	0.00161834	0.00720829	stable	-0.700632	7.17e-09	1.16e-07	down	-0.356845	2.43e-05	0.000773364	stable
GSTM5	0.814383	0.00191589	0.00826097	up	0.938475	0.000482482	0.00170859	up	0.124092	0.515786	0.718986	stable
GSTO1	0.653706	8e-06	8.89e-05	up	0.699296	2.97e-06	2.22e-05	up	0.0455908	0.656112	0.81632	stable
GSTP1	-0.493944	0.00097894	0.00478385	stable	-1.20679	5.72e-12	2.71e-10	down	-0.712849	6.81e-09	1.61e-06	down
GTDC1	0.582192	0.00375419	0.0141367	stable	1.30941	5.65e-09	9.43e-08	up	0.727221	4.5e-06	0.000217469	up
GTF2H2C	0.934567	5.54e-06	6.56e-05	up	0.710108	0.000447764	0.00160273	up	-0.224459	0.120686	0.304898	stable
GTF2I	-1.02972	5.33e-08	1.41e-06	down	-1.56529	1.6e-13	1.36e-11	down	-0.53557	7.36e-05	0.00176062	stable
GTF2IP23	-0.711762	4.1e-05	0.000353883	down	-0.635203	0.000257417	0.00100753	down	0.0765597	0.533232	0.732332	stable
GTF3C2	-0.704967	9.42e-09	3.44e-07	down	-0.684884	2.96e-08	3.96e-07	down	0.0200825	0.805668	0.905603	stable
GTF3C4	-0.453164	0.000592995	0.0031806	stable	-0.594896	1.5e-05	8.97e-05	down	-0.141732	0.139152	0.332505	stable
GTPBP1	0.734674	1.05e-10	1.06e-08	up	0.934141	3.23e-14	4e-12	up	0.199467	0.00777087	0.0516752	stable
GTPBP2	0.287554	0.0340674	0.0783804	stable	0.660923	6.12e-06	4.16e-05	up	0.373369	0.000387742	0.00610038	stable
GTPBP6	-0.674257	0.00013649	0.000951396	down	-0.827733	6.36e-06	4.29e-05	down	-0.153476	0.225939	0.447539	stable
GTPBP8	-0.470196	0.000758937	0.0039024	stable	-0.738388	7.18e-07	6.43e-06	down	-0.268192	0.00943203	0.0589087	stable
GUCA2A	0.511821	9.78e-06	0.000105328	stable	0.638959	1.36e-07	1.5e-06	up	0.127137	0.119783	0.303485	stable
GUF1	-0.418609	2.8e-05	0.000256383	stable	-0.597041	2.32e-08	3.2e-07	down	-0.178432	0.013293	0.0739744	stable
GUSBP1	-0.44418	0.0118618	0.0348551	stable	-0.762146	4.27e-05	0.00021919	down	-0.317966	0.0164629	0.0858272	stable
GUSBP2	-1.00333	4e-06	4.96e-05	down	-0.972326	9.38e-06	5.98e-05	down	0.0310043	0.837651	0.92084	stable
GVINP1	-0.325208	0.222275	0.326252	stable	-0.627639	0.0220485	0.0421463	down	-0.302431	0.132605	0.3228	stable
GYG1	2.61771	6.1e-11	7.16e-09	up	2.74071	2.17e-11	8.01e-10	up	0.122996	0.630946	0.799844	stable
GYPA	0.468846	0.22366	0.327907	stable	0.880198	0.0262247	0.0487346	up	0.411351	0.156806	0.358788	stable
GYPB	0.522017	0.0997361	0.17743	stable	0.714294	0.0276446	0.0508955	up	0.192277	0.416965	0.640331	stable
GYPE	0.697351	0.048361	0.10206	up	0.893177	0.0134532	0.0279479	up	0.195826	0.455874	0.67379	stable
GZMA	-0.678433	0.0237973	0.059347	down	-0.767712	0.0120883	0.025606	down	-0.0892791	0.687353	0.83637	stable
GZMB	-0.764132	0.0310255	0.0729096	down	-0.258789	0.464974	0.53899	stable	0.505343	0.0571198	0.192091	stable
GZMH	-0.553423	0.0139096	0.0393927	stable	-0.811298	0.000511584	0.00179352	down	-0.257874	0.122723	0.308065	stable
GZMK	-1.21669	0.000118069	0.000847728	down	-1.92298	1.88e-08	2.68e-07	down	-0.706293	0.00242316	0.0230187	down
GZMM	-0.650614	0.000286945	0.00175992	down	-1.05018	5.89e-08	7.29e-07	down	-0.399565	0.00265257	0.0246041	stable
H1-0	0.275846	0.261548	0.368443	stable	0.70693	0.00561436	0.0134469	up	0.431084	0.021597	0.102442	stable
H1-5	0.266633	0.354847	0.461914	stable	0.845428	0.00485013	0.0118897	up	0.578795	0.00902607	0.0570418	stable
H1-6	1.51264	2.65e-07	5.13e-06	up	0.289707	0.285404	0.359753	stable	-1.22293	4.79e-08	6.81e-06	down
H2AB1	0.936931	9.71e-06	0.000104818	up	0.590659	0.00413708	0.0104158	up	-0.346272	0.0219217	0.10324	stable
H2AC12	0.427254	0.00586498	0.0201043	stable	0.618865	0.000127985	0.000557864	up	0.191611	0.0947104	0.262944	stable
H2AC13	1.2775	1.85e-08	5.97e-07	up	1.6559	1.15e-11	4.72e-10	up	0.378409	0.0146523	0.0793471	stable
H2AC14	0.354475	0.134888	0.2234	stable	1.09675	1.77e-05	0.000103453	up	0.742275	7.56e-05	0.00179908	up
H2AC15	0.94156	0.0110705	0.0331079	up	0.65979	0.075792	0.118624	stable	-0.28177	0.302856	0.532628	stable
H2AC17	0.374659	0.026673	0.0648188	stable	0.749693	3.03e-05	0.000164128	up	0.375034	0.00362088	0.0306415	stable
H2AC8	0.322984	0.0438812	0.0946836	stable	0.597758	0.000370937	0.0013697	up	0.274774	0.0232712	0.107285	stable
H2BC10	0.244384	0.166529	0.262228	stable	0.655894	0.000431482	0.0015546	up	0.41151	0.0025719	0.0240565	stable
H2BC13	0.461724	0.0275549	0.0664296	stable	0.893094	5.66e-05	0.000278179	up	0.43137	0.00671817	0.0467531	stable
H2BC14	0.543469	0.0734815	0.140462	stable	1.39277	1.92e-05	0.000111296	up	0.849297	0.000335649	0.00548313	up
H2BC15	0.449989	0.0240675	0.0598862	stable	0.79884	0.000138536	0.00059714	up	0.348851	0.0202652	0.0984492	stable
H2BC17	0.767842	4.8e-08	1.28e-06	up	0.86623	2.86e-09	5.23e-08	up	0.0983874	0.300457	0.530107	stable
H2BC21	1.14383	3.39e-14	1.57e-11	up	0.983572	1.51e-11	5.93e-10	up	-0.160254	0.0810235	0.238878	stable
H2BC3	0.785174	0.00575591	0.019794	up	1.9914	7.81e-10	1.72e-08	up	1.20623	1.68e-07	1.72e-05	up
H2BC5	1.53789	2.34e-10	1.97e-08	up	0.935395	3.3e-05	0.000176541	up	-0.602499	0.000253842	0.00451585	down
H2BC6	0.720277	0.00637168	0.0214474	up	1.01196	0.000223376	0.000895529	up	0.291685	0.134595	0.325728	stable
H2BC8	1.31346	5.55e-07	9.49e-06	up	0.905451	0.000365257	0.00135142	up	-0.408009	0.0258475	0.114717	stable
H2BC9	0.738533	0.00607031	0.0206531	up	0.435164	0.104767	0.155741	stable	-0.303368	0.126875	0.314263	stable
H2BU1	0.400458	0.0953371	0.171104	stable	0.881307	0.000476982	0.00169286	up	0.480849	0.00875602	0.0558139	stable
H3C10	0.85268	6.48e-05	0.000519448	up	0.981053	8.13e-06	5.29e-05	up	0.128373	0.397847	0.623353	stable
H3C12	0.229993	0.296063	0.403295	stable	0.794325	0.000626373	0.00213254	up	0.564332	0.0010122	0.0123185	stable
H3C2	0.423161	0.0503239	0.105213	stable	0.852185	0.000183662	0.000756714	up	0.429024	0.00910704	0.0573268	stable
H3C4	1.39173	1.11e-12	3.05e-10	up	0.693472	6.29e-05	0.000303428	up	-0.698255	1.91e-07	1.88e-05	down
H3C7	0.404579	0.0465183	0.0990597	stable	0.654572	0.00188502	0.0053898	up	0.249993	0.100589	0.272599	stable
H3C8	1.02991	0.000685049	0.00359117	up	1.82593	3.41e-08	4.49e-07	up	0.796014	0.000502212	0.0073182	up
H4C13	0.651179	0.00778568	0.0251323	up	1.21012	3.85e-06	2.78e-05	up	0.558942	0.00258776	0.0241646	stable
H4C4	1.83903	2.34e-10	1.97e-08	up	1.00972	0.000151527	0.000644342	up	-0.82931	3.32e-05	0.000967469	down
H4C5	-0.2663	0.283372	0.390667	stable	-0.633031	0.01359	0.0281825	down	-0.366731	0.0518624	0.180559	stable
HABP4	-1.26017	2.09e-09	1.05e-07	down	-1.22815	6.51e-09	1.06e-07	down	0.0320227	0.816812	0.910941	stable
HACL1	-0.578377	1.65e-07	3.53e-06	stable	-0.680174	3.75e-09	6.65e-08	down	-0.101797	0.177774	0.38763	stable
HADH	-0.695971	7.91e-09	3.02e-07	down	-0.869039	1.39e-11	5.51e-10	down	-0.173068	0.0334584	0.135481	stable
HAGLR	0.193752	0.204831	0.306378	stable	0.59356	0.000248221	0.000977221	up	0.399808	0.000793652	0.0102593	stable
HAL	0.370924	0.178434	0.276146	stable	-0.784636	0.00602322	0.0142711	down	-1.15556	3.6e-07	3.1e-05	down
HAMP	0.325694	0.21181	0.314282	stable	1.27676	6.82e-06	4.56e-05	up	0.951066	6.29e-06	0.000278892	up
HAPLN3	-0.77422	0.00534873	0.0187132	down	-0.582761	0.036457	0.0642581	stable	0.191459	0.347954	0.57834	stable
HAS2	0.432644	0.000496872	0.0027507	stable	0.610549	3.03e-06	2.26e-05	up	0.177905	0.0497729	0.175905	stable
HAT1	0.592702	0.000422048	0.00241108	up	0.505544	0.00268599	0.00725865	stable	-0.0871577	0.471611	0.68577	stable
HAUS3	-0.446586	0.00275222	0.0110425	stable	-0.613206	7.75e-05	0.000361488	down	-0.166621	0.128233	0.316219	stable
HAUS4	1.07662	9.46e-05	0.000707189	up	0.718622	0.00810069	0.018344	up	-0.357999	0.0713269	0.221496	stable
HBD	1.09708	0.0108945	0.0326849	up	1.05113	0.01596	0.0322732	up	-0.0459558	0.88463	0.945385	stable
HBEGF	0.237523	0.493226	0.594193	stable	1.44488	0.000100022	0.00045112	up	1.20736	1.53e-05	0.000556015	up
HCAR1	0.652196	0.00986677	0.0302507	up	0.425282	0.092645	0.140314	stable	-0.226914	0.224057	0.44529	stable
HCAR2	0.758565	0.0322368	0.0751692	up	-0.0323908	0.926996	0.943895	stable	-0.790956	0.00345659	0.0296435	down
HCAR3	0.605481	0.0357937	0.0812777	up	0.195322	0.498398	0.571493	stable	-0.41016	0.0580652	0.193894	stable
HCFC1	-0.519627	5.92e-05	0.000482693	stable	-0.648581	1.51e-06	1.23e-05	down	-0.128954	0.162803	0.367139	stable
HCG14	1.03862	3.09e-06	4e-05	up	0.412133	0.0510725	0.0853555	stable	-0.626488	0.000123172	0.00261416	down
HCG18	-0.843587	2.79e-09	1.31e-07	down	-1.00558	1.88e-11	7.13e-10	down	-0.161995	0.0863819	0.248394	stable
HCP5	-0.442644	0.00873238	0.0275011	stable	-0.599824	0.000585857	0.00201458	down	-0.15718	0.207127	0.425123	stable
HDAC2-AS2	0.790082	0.000548557	0.00298134	up	0.880072	0.000168498	0.000704216	up	0.0899899	0.585112	0.768119	stable
HDAC3	-0.434142	3.72e-05	0.000326792	stable	-0.629385	2.4e-08	3.3e-07	down	-0.195243	0.0103992	0.0627882	stable
HDAC4	0.818337	1.2e-07	2.71e-06	up	0.684007	7.03e-06	4.67e-05	up	-0.13433	0.202347	0.418908	stable
HDAC5	-0.287588	0.0113457	0.0337415	stable	-0.672935	8.12e-08	9.59e-07	down	-0.385346	1.65e-05	0.000586138	stable
HDAC9	-0.794351	8.51e-10	5.32e-08	down	-1.11259	1.01e-14	1.6e-12	down	-0.318242	0.000327979	0.00540268	stable
HDC	-0.870224	3.41e-05	0.000303895	down	-1.16642	1.45e-07	1.59e-06	down	-0.296195	0.0489345	0.174173	stable
HEATR1	-0.86746	4.84e-12	1.04e-09	down	-1.13489	2.15e-16	6.48e-14	down	-0.267429	0.00107984	0.012835	stable
HEATR3	-0.173802	0.254034	0.360449	stable	-0.767845	4.03e-06	2.89e-05	down	-0.594043	1.76e-06	0.000105934	down
HEATR5B	-0.579022	4.05e-09	1.79e-07	stable	-1.01241	6.97e-18	4.25e-15	down	-0.433385	4.72e-09	1.25e-06	stable
HEATR6	-0.252569	0.126868	0.213185	stable	-0.609113	0.000469382	0.00167052	down	-0.356545	0.00501985	0.0382766	stable
HEATR9	-0.591807	0.000139071	0.00096523	down	-0.65513	3.82e-05	0.000199671	down	-0.063323	0.568133	0.756531	stable
HEBP2	0.622849	4.27e-09	1.88e-07	up	0.73067	5.29e-11	1.72e-09	up	0.107821	0.126986	0.314416	stable
HEG1	-0.937636	1.77e-06	2.53e-05	down	-1.45689	1.99e-11	7.46e-10	down	-0.51925	0.000267279	0.00465588	stable
HELLS	-0.946117	3.97e-09	1.77e-07	down	-1.17481	7.11e-12	3.22e-10	down	-0.228689	0.0340387	0.137087	stable
HELZ2	0.60943	0.0133988	0.038298	up	0.593208	0.0174934	0.0348479	up	-0.0162219	0.928732	0.967316	stable
HEPACAM2	0.758493	0.0148735	0.0414436	up	1.12746	0.000490231	0.00173219	up	0.368969	0.110963	0.289689	stable
HERC1	-0.585934	1.12e-11	1.92e-09	down	-0.665499	1.89e-13	1.58e-11	down	-0.0795647	0.146893	0.3445	stable
HERC2P10	-0.400897	0.157197	0.251543	stable	-0.77753	0.00795536	0.0180768	down	-0.376634	0.0786119	0.234497	stable
HERC2P3	-0.610836	0.00139808	0.00638674	down	-0.897349	8.2e-06	5.33e-05	down	-0.286513	0.0417141	0.156815	stable
HERC6	-0.466257	0.12526	0.211246	stable	-0.70513	0.0237176	0.0447296	down	-0.238874	0.294457	0.524007	stable
HES5	0.267929	0.0119383	0.0350382	stable	0.691879	7.79e-09	1.24e-07	up	0.423949	7.88e-07	5.73e-05	stable
HEXA	-0.456952	7.49e-05	0.000583778	stable	-0.629932	2.47e-07	2.54e-06	down	-0.17298	0.0377156	0.146602	stable
HFE	0.231709	0.0989052	0.17632	stable	-0.527567	0.000359725	0.0013335	stable	-0.759275	3.99e-10	2e-07	down
HGF	1.71994	1.22e-06	1.84e-05	up	2.44399	2.02e-10	5.37e-09	up	0.724056	0.00404175	0.0328764	up
HGSNAT	-0.714758	2.23e-06	3.06e-05	down	-0.796125	3.09e-07	3.1e-06	down	-0.0813665	0.437631	0.658442	stable
HHAT	-0.505726	1.03e-05	0.000110333	stable	-0.691671	1.5e-08	2.2e-07	down	-0.185945	0.0230478	0.106562	stable
HHEX	0.784945	3.92e-05	0.000341113	up	0.959386	1.35e-06	1.12e-05	up	0.174441	0.198803	0.414619	stable
HHIP	0.468808	0.000685854	0.00359466	stable	0.699632	1.72e-06	1.38e-05	up	0.230824	0.0229614	0.106297	stable
HHIP-AS1	0.571707	0.000306204	0.00184922	stable	0.989202	1.13e-08	1.7e-07	up	0.417495	0.000444709	0.00673469	stable
HIBADH	-0.53436	5e-06	6.02e-05	stable	-0.676973	3.87e-08	5.04e-07	down	-0.142613	0.0835942	0.243483	stable
HIF1A	0.246127	0.011152	0.0332896	stable	0.624932	9.4e-09	1.46e-07	up	0.378805	1.15e-06	7.64e-05	stable
HIF1A-AS2	0.602027	0.00282645	0.0112855	up	1.15884	1.34e-07	1.48e-06	up	0.556816	0.000302094	0.00510922	stable
HIGD1A	0.493833	0.000121173	0.000864429	stable	0.81674	5.85e-09	9.73e-08	up	0.322907	0.00072071	0.00961705	stable
HIP1	0.930386	1.51e-05	0.000152979	up	1.19661	1.21e-07	1.36e-06	up	0.266222	0.0811325	0.239061	stable
HIVEP3	-0.748375	1.73e-08	5.65e-07	down	-0.905007	1.05e-10	3.05e-09	down	-0.156633	0.0805471	0.23794	stable
HJURP	0.595922	0.00177939	0.00776285	up	1.05132	3.27e-07	3.25e-06	up	0.455395	0.00152657	0.0165547	stable
HK3	1.65312	8.51e-09	3.18e-07	up	1.94666	1.05e-10	3.05e-09	up	0.293533	0.126867	0.314263	stable
HLA-DMA	-0.46589	0.0206153	0.0531938	stable	-1.10501	5.13e-07	4.8e-06	down	-0.639125	5.13e-05	0.00134942	down
HLA-DMB	-0.900652	0.00108351	0.00519944	down	-1.7224	1.4e-08	2.07e-07	down	-0.821752	9.79e-05	0.00220515	down
HLA-DOA	-0.926019	6.29e-08	1.61e-06	down	-1.04512	3.84e-09	6.78e-08	down	-0.119104	0.303882	0.533629	stable
HLA-DOB	-1.05555	5.28e-07	9.12e-06	down	-1.00861	1.87e-06	1.48e-05	down	0.046941	0.744814	0.871749	stable
HLA-DPA1	-0.694331	0.000349632	0.00206852	down	-1.24025	6.32e-09	1.04e-07	down	-0.545918	0.000198776	0.00375561	stable
HLA-DPB1	-0.686668	0.00113841	0.0054011	down	-1.38836	3.48e-09	6.24e-08	down	-0.701688	1.78e-05	0.000617466	down
HLA-DPB2	-0.749777	0.00012281	0.000872462	down	-1.16709	2.99e-08	4e-07	down	-0.417313	0.00364107	0.0307819	stable
HLA-DQA1	-0.795001	0.00174474	0.0076559	down	-1.42073	2.34e-07	2.41e-06	down	-0.625726	0.00109984	0.0130139	down
HLA-DQA2	-0.252124	0.0781741	0.147189	stable	-0.593209	9.46e-05	0.000429615	down	-0.341085	0.00198949	0.0200532	stable
HLA-DQB1	-0.0766776	0.69849	0.774177	stable	-0.910537	2.21e-05	0.000125062	down	-0.833859	3.69e-07	3.13e-05	down
HLA-DRA	-0.46142	0.00458117	0.0165484	stable	-1.22796	7.35e-11	2.27e-09	down	-0.76654	1.19e-08	2.35e-06	down
HLA-DRB1	-0.350559	0.0283919	0.0680203	stable	-1.20903	1.01e-10	2.97e-09	down	-0.858474	3.96e-10	2e-07	down
HLCS	-0.824738	2.83e-07	5.42e-06	down	-0.814255	5.21e-07	4.86e-06	down	0.0104827	0.92375	0.964836	stable
HLTF	-0.920108	2.88e-07	5.51e-06	down	-1.40922	1.71e-12	9.57e-11	down	-0.489116	0.000149052	0.00302623	stable
HLX	0.813713	0.000130892	0.000918899	up	0.866802	6.47e-05	0.000310627	up	0.0530891	0.726472	0.860557	stable
HM13-AS1	0.545129	0.00035584	0.00209749	stable	0.807133	6.43e-07	5.84e-06	up	0.262004	0.0191447	0.0948962	stable
HMCES	-0.805067	2.25e-09	1.11e-07	down	-1.12281	4.53e-14	4.97e-12	down	-0.317742	0.000588275	0.00826428	stable
HMG20A	-0.558274	7.11e-07	1.17e-05	stable	-0.745952	6.08e-10	1.38e-08	down	-0.187678	0.0173953	0.0888414	stable
HMGA2-AS1	0.780514	0.000220159	0.00141191	up	0.666534	0.0016187	0.00474388	up	-0.11398	0.451821	0.670601	stable
HMGB2	1.33064	1.41e-08	4.84e-07	up	1.56921	1.83e-10	4.95e-09	up	0.238575	0.130323	0.319434	stable
HMGN2	-0.676571	0.0133504	0.0381726	down	-0.617967	0.0253377	0.0473476	down	0.0586041	0.77095	0.886044	stable
HMGN2P46	0.314415	0.0440117	0.0948851	stable	0.592268	0.000299579	0.00114352	up	0.277853	0.0186683	0.0931303	stable
HMGN3	-0.710622	3.7e-05	0.000325254	down	-1.08825	5.5e-09	9.22e-08	down	-0.377628	0.00268647	0.0248195	stable
HMGXB3	-0.466273	0.00112025	0.00533117	stable	-0.59239	6.38e-05	0.000307171	down	-0.126117	0.225821	0.447445	stable
HMOX2	-0.486307	1.99e-05	0.000193284	stable	-0.800487	2.16e-10	5.66e-09	down	-0.31418	0.000197519	0.00374015	stable
HNMT	0.300585	0.109795	0.19084	stable	-0.520069	0.00735123	0.016883	stable	-0.820654	1.33e-07	1.46e-05	down
HNRNPA1L2	-1.52943	9.74e-11	9.97e-09	down	-1.64139	1.53e-11	5.99e-10	down	-0.111956	0.461223	0.677676	stable
HNRNPDL	-0.884827	1.96e-09	9.99e-08	down	-0.917837	1.03e-09	2.2e-08	down	-0.03301	0.733263	0.864574	stable
HNRNPH1	-0.615972	2.81e-06	3.69e-05	down	-0.677175	5.35e-07	4.98e-06	down	-0.061203	0.502828	0.709859	stable
HNRNPH3	-0.110273	0.267907	0.374882	stable	-0.601285	8.02e-08	9.48e-07	down	-0.491013	6.67e-09	1.59e-06	stable
HNRNPR	-0.534641	7.57e-08	1.87e-06	stable	-0.73488	1.04e-11	4.38e-10	down	-0.20024	0.00381899	0.0316994	stable
HOGA1	0.397082	0.000361733	0.00212488	stable	0.605195	3.5e-07	3.45e-06	up	0.208113	0.0110184	0.0653475	stable
HOOK1	-0.901346	7.72e-08	1.89e-06	down	-1.1604	9.46e-11	2.82e-09	down	-0.259049	0.0247491	0.111758	stable
HORMAD1	0.508778	0.0529806	0.109452	stable	-0.348392	0.188378	0.254171	stable	-0.85717	3.73e-05	0.00105855	down
HOXA9	0.316367	0.107075	0.187423	stable	0.674329	0.00102313	0.00323692	up	0.357962	0.0166183	0.08638	stable
HOXD11	0.552166	0.000197954	0.00129483	stable	0.688322	7.92e-06	5.17e-05	up	0.136156	0.202047	0.418592	stable
HP	4.20455	5.63e-13	1.87e-10	up	4.67383	1.65e-14	2.37e-12	up	0.469277	0.194176	0.408875	stable
HP1BP3	-0.50592	7.05e-05	0.000555906	stable	-0.661895	7.2e-07	6.45e-06	down	-0.155975	0.0876655	0.250716	stable
HPD	0.350071	0.0112166	0.0334394	stable	0.605295	3.32e-05	0.000177434	up	0.255223	0.0138929	0.0765638	stable
HPGD	1.92652	0.000733114	0.00379339	up	2.5309	2.03e-05	0.000116617	up	0.60438	0.145209	0.341994	stable
HPN	0.393002	0.00370663	0.0139902	stable	0.678641	2.7e-06	2.05e-05	up	0.285639	0.00498103	0.0381169	stable
HPRT1	0.49956	0.00144632	0.00657072	stable	0.906086	1.07e-07	1.22e-06	up	0.406526	0.000617114	0.00857058	stable
HPSE	0.475788	0.0265722	0.0646475	stable	-0.42822	0.0483479	0.0814995	stable	-0.904008	2.48e-07	2.29e-05	down
HRH2	1.03045	5.57e-06	6.59e-05	up	0.665603	0.00253611	0.00691813	up	-0.364846	0.0235454	0.108179	stable
HRH4	-1.12275	0.0506011	0.105679	stable	-1.32427	0.0237374	0.0447561	down	-0.201518	0.636664	0.803293	stable
HROB	0.504647	0.000930986	0.00459157	stable	0.594678	0.000147553	0.000630589	up	0.0900307	0.415025	0.638588	stable
HS3ST3B1	0.188447	0.444855	0.548633	stable	1.22543	5.53e-06	3.81e-05	up	1.03699	3.73e-07	3.15e-05	up
HSBP1	0.548819	2.44e-05	0.000228763	stable	0.666979	8.23e-07	7.25e-06	up	0.11816	0.199886	0.415763	stable
HSD11B1-AS1	0.429274	0.0229469	0.057767	stable	1.01836	7.61e-07	6.77e-06	up	0.589086	6.75e-05	0.00165965	up
HSD17B4	-0.148472	0.207982	0.309878	stable	-0.588144	4.8e-06	3.37e-05	down	-0.439672	4.13e-06	0.000204524	stable
HSD3B7	0.61183	2.81e-05	0.000257106	up	0.809608	1.48e-07	1.62e-06	up	0.197778	0.0581179	0.193969	stable
HSF2	-0.833991	3.14e-07	5.86e-06	down	-0.848114	2.99e-07	3e-06	down	-0.0141233	0.898993	0.953766	stable
HSF4	0.435503	0.0024904	0.0101903	stable	0.644285	2.02e-05	0.000116309	up	0.208782	0.0494675	0.17525	stable
HSH2D	-0.805783	0.00185853	0.00805298	down	-1.16751	1.72e-05	0.00010061	down	-0.36173	0.0576501	0.193265	stable
HSPA1A	1.1879	1.6e-05	0.000160087	up	1.27742	5.68e-06	3.9e-05	up	0.0895183	0.643664	0.807674	stable
HSPA1B	1.27178	0.00364939	0.0138309	up	1.59377	0.000406039	0.00147777	up	0.321993	0.314886	0.545575	stable
HSPA1L	0.363964	0.0731248	0.139885	stable	0.595026	0.004566	0.0113087	up	0.231062	0.129337	0.317931	stable
HSPA2	0.460302	2.81e-05	0.000257277	stable	0.646358	3.48e-08	4.57e-07	up	0.186057	0.0186586	0.0930999	stable
HSPA4L	1.02078	0.0192846	0.0505084	up	1.13652	0.0105495	0.0228682	up	0.11574	0.719227	0.855822	stable
HSPA6	1.35575	4.62e-10	3.32e-08	up	0.731901	0.000255122	0.00100054	up	-0.623845	3.42e-05	0.000989548	down
HSPA8	-0.450461	0.0189565	0.0498453	stable	-0.746658	0.00020228	0.000821517	down	-0.296197	0.0394393	0.151098	stable
HSPA9	-0.546654	1.67e-05	0.000166548	stable	-0.825279	2.12e-09	4.08e-08	down	-0.278625	0.00252879	0.0237661	stable
HSPB1	1.53387	1.6e-05	0.000160037	up	1.73185	2.22e-06	1.72e-05	up	0.197971	0.428866	0.651229	stable
HSPB7	0.337388	0.00547229	0.0190621	stable	0.652471	6.83e-07	6.16e-06	up	0.315083	0.000678062	0.00919651	stable
HSPBAP1	-0.162036	0.332215	0.439279	stable	-0.622217	0.000435245	0.00156405	down	-0.460181	0.000449981	0.0067834	stable
HTATIP2	0.802623	6.08e-10	4.11e-08	up	0.754291	5.57e-09	9.32e-08	up	-0.0483321	0.567365	0.756038	stable
HTATSF1	-0.497519	1.65e-05	0.000164403	stable	-0.816153	1.69e-10	4.64e-09	down	-0.318634	0.000191112	0.00365168	stable
HTRA1	0.641641	0.000317813	0.00190632	up	0.180985	0.295779	0.370807	stable	-0.460657	0.0005641	0.00801067	stable
HUWE1	-0.788231	1.65e-12	4.27e-10	down	-0.975905	6.35e-16	1.52e-13	down	-0.187674	0.0083394	0.0540189	stable
HVCN1	-0.907202	0.00012492	0.000884989	down	-1.63427	5.27e-10	1.22e-08	down	-0.727073	4.94e-05	0.0013101	down
HYDIN	0.335253	0.0135674	0.0386592	stable	0.626825	1.44e-05	8.69e-05	up	0.291573	0.00461959	0.0362354	stable
IARS1	-0.971068	5.67e-12	1.13e-09	down	-1.09249	1.28e-13	1.15e-11	down	-0.121418	0.172745	0.381062	stable
IATPR	-1.66064	7.89e-12	1.46e-09	down	-2.00167	1.22e-14	1.88e-12	down	-0.341032	0.0282152	0.121495	stable
IBTK	-0.198645	0.0860482	0.158503	stable	-0.621735	9.89e-07	8.48e-06	down	-0.423089	5.44e-06	0.000251577	stable
ICAM1	0.505522	0.039043	0.0867314	stable	1.30879	1e-06	8.58e-06	up	0.80327	3.3e-05	0.000965672	up
ICAM2	-0.698914	7.95e-05	0.000612683	down	-0.827029	6.25e-06	4.23e-05	down	-0.128115	0.310458	0.541189	stable
ICAM5	0.418253	6.29e-05	0.000506259	stable	0.700763	1.13e-09	2.36e-08	up	0.28251	0.000283508	0.0048578	stable
ICE2	-0.539188	9.73e-06	0.000104919	stable	-0.669054	1.55e-07	1.69e-06	down	-0.129867	0.13112	0.320556	stable
ICMT	-0.366713	0.00374959	0.0141228	stable	-0.597672	8.24e-06	5.36e-05	down	-0.230959	0.0143931	0.0783244	stable
ICOS	-1.51851	1.07e-06	1.64e-05	down	-1.56211	8e-07	7.07e-06	down	-0.0435997	0.838816	0.92134	stable
ID1	0.246416	0.237768	0.343222	stable	1.14013	7.86e-07	6.95e-06	up	0.89371	2.3e-07	2.16e-05	up
ID3	-0.997244	5.96e-06	6.96e-05	down	-0.900866	4.34e-05	0.000222185	down	0.0963783	0.530932	0.730459	stable
IDE	-0.225126	0.0343168	0.0788302	stable	-0.602908	2.72e-07	2.76e-06	down	-0.377782	8.37e-06	0.000350351	stable
IDH1	0.691294	3.67e-05	0.000322736	up	0.15028	0.347865	0.424676	stable	-0.541015	1.93e-05	0.000653101	stable
IDH2	-0.424445	0.000198381	0.00129729	stable	-0.721945	7.26e-09	1.17e-07	down	-0.2975	0.00048761	0.00718137	stable
IDH3A	-0.272254	0.00741566	0.0241512	stable	-0.667828	5.19e-09	8.81e-08	down	-0.395574	1.18e-06	7.81e-05	stable
IDI1	1.38099	2.54e-08	7.63e-07	up	2.00805	2.84e-13	2.25e-11	up	0.62706	0.000316891	0.00529158	up
IDNK	0.0608255	0.782922	0.842144	stable	0.839256	0.000350586	0.00130492	up	0.77843	1.26e-05	0.00048058	up
IDS	-0.415	0.000113948	0.000822522	stable	-0.769448	1.77e-10	4.82e-09	down	-0.354448	1.58e-05	0.000568425	stable
IDUA	-0.128382	0.391927	0.49927	stable	-0.680344	2.68e-05	0.000147524	down	-0.551962	5.58e-06	0.000255306	stable
IER3	0.639667	0.000634659	0.00336285	up	1.60088	5.95e-13	4.09e-11	up	0.961213	7.07e-10	3.12e-07	up
IER5	-0.0938627	0.727506	0.797696	stable	0.595456	0.0321115	0.0577737	up	0.689319	0.00107345	0.0128135	up
IFFO1	-0.339922	0.0295532	0.0701066	stable	-0.703506	2.38e-05	0.00013293	down	-0.363585	0.00235368	0.0225343	stable
IFFO2	-0.939371	7.46e-09	2.87e-07	down	-1.41133	1.29e-14	1.96e-12	down	-0.471963	3.93e-05	0.00109866	stable
IFI27	1.3523	0.036251	0.0820466	up	1.95237	0.00335376	0.00873508	up	0.600077	0.21219	0.43143	stable
IFI27L2	0.795231	6.98e-07	1.15e-05	up	0.645792	4.28e-05	0.00021967	up	-0.149439	0.177205	0.386763	stable
IFI35	1.33716	0.000567123	0.00306985	up	1.07114	0.00570874	0.0136447	up	-0.266027	0.342719	0.573785	stable
IFIT2	0.272231	0.579206	0.672045	stable	-0.554906	0.266937	0.340163	stable	-0.827137	0.0276661	0.120003	down
IFITM1	0.722218	1.03e-08	3.7e-07	up	0.825946	3.29e-10	8.18e-09	up	0.103728	0.218754	0.439186	stable
IFITM3	1.22653	6.47e-07	1.08e-05	up	1.30724	2.17e-07	2.26e-06	up	0.0807121	0.633397	0.801418	stable
IFITM4P	0.645707	2.72e-07	5.25e-06	up	0.822707	6.87e-10	1.54e-08	up	0.177	0.0416858	0.15678	stable
IFNAR1	0.60363	0.000109646	0.000798227	up	0.456895	0.0031451	0.00827926	stable	-0.146736	0.189453	0.402669	stable
IFNG-AS1	-1.1971	1.11e-05	0.00011744	down	-1.58656	3.75e-08	4.9e-07	down	-0.389461	0.0443208	0.163539	stable
IFNGR1	0.76766	5.7e-08	1.49e-06	up	0.94059	3.04e-10	7.64e-09	up	0.17293	0.0728548	0.2242	stable
IFNLR1	-0.703788	2.37e-06	3.23e-05	down	-0.635559	2e-05	0.000115222	down	0.0682294	0.509641	0.7151	stable
IFT122	-0.446383	0.000124338	0.00088111	stable	-0.669035	7.86e-08	9.32e-07	down	-0.222652	0.00882164	0.0561006	stable
IFT172	-0.596063	2.66e-07	5.14e-06	down	-0.759319	6.69e-10	1.51e-08	down	-0.163256	0.0416371	0.156712	stable
IFT20	0.718533	3.96e-09	1.77e-07	up	1.014	6.27e-14	6.57e-12	up	0.295469	0.000458706	0.00686645	stable
IFT80	-0.54753	0.000290307	0.00177586	stable	-1.06824	3.15e-10	7.89e-09	down	-0.520709	8.07e-06	0.000340835	stable
IGF2R	-0.0687195	0.692984	0.769408	stable	-0.944824	9.87e-07	8.47e-06	down	-0.876104	4.26e-09	1.18e-06	down
IGFBP2	0.775582	0.0031816	0.0124335	up	1.07405	8.65e-05	0.000397897	up	0.298465	0.122662	0.307944	stable
IGFBP7	0.697656	0.000181418	0.00120703	up	1.01301	3.14e-07	3.14e-06	up	0.315352	0.0202534	0.0984492	stable
IGFLR1	0.76864	5.99e-05	0.00048698	up	0.676414	0.000418193	0.00151468	up	-0.0922264	0.497782	0.706127	stable
IGHD	-1.72809	1.68e-07	3.56e-06	down	-1.62734	8.87e-07	7.73e-06	down	0.100743	0.65364	0.814963	stable
IGHD2-15	-0.820177	0.0188298	0.0495887	down	-1.21569	0.000783934	0.00258769	down	-0.395511	0.127811	0.315666	stable
IGHD2-21	-0.398246	0.117617	0.200856	stable	-0.644242	0.0138265	0.0285872	down	-0.245995	0.197722	0.413278	stable
IGHD3-9	-1.14525	2.72e-06	3.58e-05	down	-1.12961	4.7e-06	3.31e-05	down	0.0156364	0.926403	0.966291	stable
IGHJ2	0.170708	0.677377	0.75612	stable	-0.52374	0.21076	0.279302	stable	-0.694448	0.0270695	0.118193	down
IGHJ3	-0.459487	0.202948	0.304327	stable	-0.884743	0.0172989	0.0345276	down	-0.425256	0.118509	0.301656	stable
IGHM	-0.698585	0.0234999	0.058858	down	-0.99395	0.00179475	0.00517158	down	-0.295365	0.197451	0.412949	stable
IGHV1-18	-0.776166	0.0957217	0.171579	stable	-0.966467	0.0419502	0.0722722	down	-0.190301	0.583929	0.767354	stable
IGHV1-2	-0.313132	0.463394	0.56585	stable	-1.03393	0.0191246	0.0375362	down	-0.720803	0.0272739	0.118801	down
IGHV1-46	-0.70936	0.0521521	0.108064	stable	-0.867654	0.0199908	0.0389418	down	-0.158294	0.55987	0.75147	stable
IGHV1-58	-0.701691	0.0256268	0.0628799	down	-0.744116	0.0198869	0.0387675	down	-0.0424245	0.85514	0.930037	stable
IGHV2-26	-1.63627	4.13e-06	5.09e-05	down	-1.41463	6.31e-05	0.000304176	down	0.221643	0.371209	0.60037	stable
IGHV3-20	-0.74682	0.0271375	0.0656546	down	-1.34703	0.000149907	0.00063894	down	-0.600212	0.01858	0.0928711	down
IGHV3-23	-0.470264	0.3239	0.430969	stable	-1.13633	0.0207947	0.0401973	down	-0.666066	0.0657304	0.210268	stable
IGHV3-35	-1.1447	0.000768833	0.0039368	down	-1.00791	0.00320597	0.00841181	down	0.136795	0.578074	0.763224	stable
IGHV3-43	-1.28378	0.000221276	0.00141729	down	-0.951235	0.00581505	0.0138555	down	0.332542	0.184087	0.395693	stable
IGHV3-49	-0.725421	0.0728341	0.139495	stable	-1.23361	0.00321665	0.00843291	down	-0.508189	0.09445	0.26249	stable
IGHV3-7	-0.7977	0.110649	0.191926	stable	-1.1689	0.0225353	0.0428877	down	-0.371201	0.32119	0.552706	stable
IGHV3-73	-0.304939	0.387498	0.49503	stable	-1.09373	0.0030226	0.00800622	down	-0.788792	0.00387003	0.0319571	down
IGHV4-34	-1.55691	1.6e-05	0.000160087	down	-1.26488	0.000407971	0.00148333	down	0.29203	0.251469	0.475785	stable
IGHV4-61	-0.915756	0.00418611	0.0154174	down	-1.34886	5.5e-05	0.000271451	down	-0.433101	0.0669471	0.212591	stable
IGHV5-51	-0.980401	0.0498167	0.104413	down	-0.886496	0.0796431	0.123638	stable	0.0939049	0.800182	0.903307	stable
IGIP	-0.877778	7.69e-08	1.89e-06	down	-1.01629	2.35e-09	4.45e-08	down	-0.138515	0.21173	0.430939	stable
IGKV1D-8	-0.583351	0.00307628	0.0121092	stable	-0.675248	0.000819988	0.00268935	down	-0.0918973	0.522904	0.724212	stable
IGKV2D-24	0.296692	0.429782	0.534601	stable	-0.290031	0.446832	0.521623	stable	-0.586724	0.040576	0.153956	down
IGKV2D-29	-1.1663	0.0161972	0.0441244	down	-0.975326	0.0460886	0.0782583	down	0.19097	0.593516	0.774383	stable
IGKV6-21	0.600822	0.0437017	0.0943599	up	0.689221	0.0231547	0.0438514	up	0.0883996	0.689178	0.837313	stable
IGLJ7	0.688306	6.02e-06	7.01e-05	up	0.704647	5.11e-06	3.57e-05	up	0.0163407	0.877576	0.942096	stable
IGLL3P	1.05235	0.00555249	0.0192602	up	0.841718	0.0272108	0.0502568	up	-0.210631	0.449049	0.668173	stable
IGLV3-12	-1.02071	1.18e-05	0.000123736	down	-1.06292	7.44e-06	4.9e-05	down	-0.0422058	0.796081	0.900962	stable
IGLV3-25	-0.131523	0.627497	0.713989	stable	0.545821	0.050165	0.0840695	stable	0.677344	0.00137103	0.0152893	up
IGLV8-61	0.354201	0.379427	0.486858	stable	-0.306789	0.452792	0.52745	stable	-0.66099	0.0316292	0.130593	down
IGSF8	-0.476186	0.000751254	0.00387159	stable	-0.616277	2.69e-05	0.000148149	down	-0.140092	0.172452	0.38071	stable
IGSF9B	-0.800216	1.45e-05	0.000148257	down	-0.802682	1.77e-05	0.000103634	down	-0.00246584	0.984814	0.993469	stable
IKBIP	-0.132251	0.473701	0.575633	stable	-0.639163	0.00101782	0.00322132	down	-0.506912	0.000474048	0.00702613	stable
IKBKB	-0.486121	1.67e-07	3.55e-06	stable	-0.627513	2.41e-10	6.24e-09	down	-0.141392	0.027693	0.120034	stable
IKBKE	-0.376124	0.043431	0.0939658	stable	-0.635832	0.00103048	0.00325453	down	-0.259708	0.0632892	0.205299	stable
IKZF2	-1.78267	2.56e-14	1.21e-11	down	-1.63739	1.16e-12	6.92e-11	down	0.145282	0.303251	0.53296	stable
IKZF3	-1.38673	1.67e-07	3.56e-06	down	-1.54677	1.6e-08	2.33e-07	down	-0.160038	0.375337	0.604238	stable
IL10	1.15936	0.00015321	0.00104966	up	1.76894	7.34e-08	8.83e-07	up	0.609575	0.00664028	0.046427	up
IL10RA	-0.665398	1.46e-05	0.000149037	down	-0.629617	4.6e-05	0.000234014	down	0.0357805	0.739954	0.869309	stable
IL10RB	0.736361	1.82e-09	9.43e-08	up	0.675959	2.79e-08	3.76e-07	up	-0.0604027	0.453219	0.671468	stable
IL10RB-DT	1.72794	1.12e-12	3.05e-10	up	2.34352	6.87e-18	4.25e-15	up	0.615585	0.000108017	0.00235011	up
IL11RA	-0.65775	9.68e-07	1.52e-05	down	-0.574013	1.7e-05	9.97e-05	stable	0.0837374	0.366266	0.596345	stable
IL12RB1	-0.593238	0.00485077	0.0173168	down	-0.898774	4.67e-05	0.000236797	down	-0.305536	0.0503494	0.177186	stable
IL12RB2	-1.2361	4.68e-06	5.68e-05	down	-1.07343	6.52e-05	0.000312393	down	0.162678	0.388008	0.614995	stable
IL18R1	2.35534	1.2e-14	6.67e-12	up	3.27726	6.88e-21	1.03e-17	up	0.921919	3.1e-06	0.000167396	up
IL18RAP	1.30568	1.79e-09	9.35e-08	up	1.84622	1.91e-14	2.64e-12	up	0.540541	0.00029835	0.00507473	stable
IL1A	0.396271	0.366544	0.473654	stable	1.52436	0.00097235	0.00310397	up	1.12809	0.000995089	0.0121452	up
IL1B	0.988117	0.0013649	0.00626201	up	1.0949	0.000515035	0.00180364	up	0.106788	0.633322	0.801418	stable
IL1R1	1.00492	1.07e-05	0.000113471	up	1.54952	5.29e-10	1.22e-08	up	0.544595	0.00105499	0.0126589	stable
IL1R2	1.45227	5.78e-09	2.37e-07	up	2.61182	3.42e-18	2.58e-15	up	1.15955	1.07e-09	4.35e-07	up
IL1RAP	0.448875	0.0881229	0.161383	stable	1.00018	0.00030952	0.00117428	up	0.55131	0.00620644	0.0443129	stable
IL1RL1	-0.586342	0.0405762	0.0893074	down	0.526063	0.0693006	0.11019	stable	1.1124	1.52e-06	9.52e-05	up
IL1RN	0.808571	0.000766995	0.00393197	up	1.50525	1.24e-08	1.86e-07	up	0.696675	0.000141001	0.00289494	up
IL21R	-0.934867	8.61e-07	1.38e-05	down	-0.806712	1.87e-05	0.000108674	down	0.128155	0.328178	0.55973	stable
IL22RA2	0.240657	0.168068	0.264033	stable	0.636812	0.000534241	0.00186079	up	0.396154	0.00326987	0.0285647	stable
IL27	0.464116	0.000106885	0.00078191	stable	0.671377	1.42e-07	1.56e-06	up	0.207261	0.0172988	0.0885076	stable
IL27RA	-0.452408	0.0039802	0.0147889	stable	-0.931974	6.63e-08	8.09e-07	down	-0.479566	7.91e-05	0.00185545	stable
IL2RA	-1.01506	1.22e-05	0.000127617	down	-0.182728	0.406036	0.482901	stable	0.832335	2.47e-06	0.000140961	up
IL2RB	-1.53822	2.39e-06	3.24e-05	down	-1.89758	2.88e-08	3.87e-07	down	-0.359357	0.114893	0.296022	stable
IL32	-0.805808	0.000181366	0.001207	down	-0.929445	2.7e-05	0.000148342	down	-0.123637	0.422634	0.645289	stable
IL3RA	-0.835318	0.0257298	0.0630719	down	-0.0853304	0.819197	0.856846	stable	0.749987	0.00826165	0.0537108	up
IL4R	1.21409	7.89e-10	5.07e-08	up	1.22409	9.56e-10	2.06e-08	up	0.0100055	0.938077	0.971535	stable
IL5RA	-2.27324	1.5e-16	2.25e-13	down	-3.03069	3.04e-22	1.11e-18	down	-0.757444	9.02e-06	0.000369113	down
IL6R	0.0476833	0.735502	0.803983	stable	-0.538624	0.000333756	0.00125395	stable	-0.586307	5.05e-07	3.99e-05	down
IL7	-0.601926	0.00422426	0.0155422	down	-0.783339	0.000313505	0.00118693	down	-0.181414	0.240123	0.463925	stable
IL7R	-1.61622	1.22e-05	0.0001279	down	-1.71315	5.58e-06	3.84e-05	down	-0.0969318	0.708438	0.849539	stable
ILF3	-0.741316	3.8e-08	1.06e-06	down	-0.916245	1.4e-10	3.91e-09	down	-0.174929	0.0565552	0.190758	stable
ILRUN-AS1	0.66772	4.39e-07	7.84e-06	up	0.735677	6.44e-08	7.89e-07	up	0.0679567	0.453284	0.67152	stable
IMMP1L	-0.645465	0.000140801	0.000975612	down	-0.804037	5.06e-06	3.54e-05	down	-0.158572	0.192615	0.407028	stable
IMMP2L	-0.652824	7.73e-06	8.63e-05	down	-0.734849	1.02e-06	8.69e-06	down	-0.0820256	0.422291	0.644881	stable
IMMT	-0.526657	1.69e-07	3.56e-06	stable	-0.706368	7.26e-11	2.25e-09	down	-0.179711	0.01031	0.062574	stable
IMP3	-0.564493	4.93e-07	8.65e-06	stable	-0.597289	1.92e-07	2.04e-06	down	-0.0327952	0.669792	0.82516	stable
IMP4	-0.553271	3.09e-05	0.000278388	stable	-0.847036	4.06e-09	7.11e-08	down	-0.293765	0.00243785	0.0231285	stable
IMPA2	0.547375	0.0280636	0.0673726	stable	0.7486	0.00350134	0.00906684	up	0.201225	0.276927	0.504829	stable
IMPDH1	0.661875	8.19e-07	1.33e-05	up	0.625834	3.43e-06	2.52e-05	up	-0.0360404	0.696203	0.841619	stable
IMPDH2	-1.0084	3.08e-07	5.78e-06	down	-1.08812	7.28e-08	8.77e-07	down	-0.0797181	0.55366	0.747348	stable
INAFM1	0.617014	0.000841046	0.00422206	up	0.49516	0.00737107	0.0169224	stable	-0.121854	0.362768	0.592614	stable
INHBB	0.555856	0.00705928	0.0232467	stable	0.77316	0.000301734	0.00115002	up	0.217305	0.153722	0.354673	stable
INKA2	-0.402607	0.0209478	0.0538477	stable	-0.817533	1.15e-05	7.14e-05	down	-0.414926	0.00186186	0.019139	stable
INO80	-0.604793	2.55e-14	1.21e-11	down	-0.639999	4.65e-15	8.32e-13	down	-0.0352064	0.461224	0.677676	stable
INPP4A	-0.507279	3.93e-06	4.9e-05	stable	-0.661531	1.32e-08	1.96e-07	down	-0.154253	0.0466458	0.169358	stable
INPP4B	-1.62134	8.94e-09	3.32e-07	down	-2.11823	3.36e-12	1.71e-10	down	-0.496887	0.00964949	0.0598868	stable
INPP5B	-0.778148	2.63e-08	7.85e-07	down	-0.67544	1e-06	8.57e-06	down	0.102708	0.274931	0.502392	stable
INPP5F	-0.768438	0.000107795	0.000787036	down	-0.890306	1.33e-05	8.08e-05	down	-0.121868	0.389694	0.616637	stable
INSL3	1.29843	5.15e-10	3.62e-08	up	1.43458	3.47e-11	1.21e-09	up	0.136148	0.317829	0.548963	stable
INTS14	-0.656775	6.79e-08	1.71e-06	down	-1.03638	5.49e-14	5.85e-12	down	-0.379605	1.6e-05	0.000573536	stable
INTS6-AS1	0.827107	5.39e-08	1.42e-06	up	0.677954	5.48e-06	3.79e-05	up	-0.149153	0.148433	0.346831	stable
INTS7	-0.420742	0.000266119	0.00165641	stable	-0.689337	3.5e-08	4.6e-07	down	-0.268596	0.00172861	0.0181086	stable
INTS9	-0.692675	3.99e-09	1.77e-07	down	-0.900046	1.43e-12	8.23e-11	down	-0.207371	0.00924636	0.0580183	stable
IPO11	-0.781727	2.47e-06	3.32e-05	down	-1.07367	1.61e-09	3.23e-08	down	-0.291945	0.0130516	0.0730446	stable
IPO4	-0.383476	2.67e-06	3.54e-05	stable	-0.650307	1.93e-12	1.07e-10	down	-0.266831	1.15e-05	0.000446531	stable
IPO5	-0.683051	1.29e-08	4.49e-07	down	-1.02873	2.65e-14	3.4e-12	down	-0.345674	4.82e-05	0.00128623	stable
IPO5P1	-1.0766	4.43e-06	5.41e-05	down	-1.25204	2.59e-07	2.65e-06	down	-0.175435	0.284423	0.51332	stable
IPO9	-0.622511	5.66e-06	6.68e-05	down	-0.920931	6.43e-10	1.46e-08	down	-0.298419	0.0025399	0.0238443	stable
IPW	-0.693983	6.21e-05	0.00050112	down	-0.630553	0.000288962	0.00110895	down	0.0634303	0.606128	0.782806	stable
IQCB1	-0.591914	2.62e-07	5.1e-06	down	-0.565719	9.73e-07	8.37e-06	stable	0.0261957	0.738184	0.868167	stable
IQCG	-0.269183	0.0346891	0.0794962	stable	-0.609374	8.62e-06	5.57e-05	down	-0.340191	0.000560228	0.00797982	stable
IQGAP2	-0.305817	0.0286517	0.0684442	stable	-0.936642	3.78e-09	6.69e-08	down	-0.630825	4.84e-08	6.84e-06	down
IRAG1-AS1	0.789261	0.000257093	0.00160963	up	1.37026	7.1e-09	1.15e-07	up	0.580999	0.000340708	0.005541	stable
IRAG2	-0.515877	0.00239994	0.00990086	stable	-0.970358	1.53e-07	1.67e-06	down	-0.454481	0.000443898	0.00672737	stable
IRAK1BP1	-0.596773	0.000492202	0.00273135	down	-0.62864	0.000311018	0.00117891	down	-0.0318663	0.796014	0.900926	stable
IRAK2	0.308332	0.290677	0.398035	stable	1.47791	3.71e-06	2.69e-05	up	1.16958	1.01e-06	6.82e-05	up
IRAK3	1.46048	1.07e-15	1.09e-12	up	1.91703	6.89e-21	1.03e-17	up	0.456551	5.53e-05	0.00143324	stable
IRAK4	0.587824	4.22e-05	0.00036241	up	0.598511	4e-05	0.000207283	up	0.010687	0.916169	0.961102	stable
IRF2BP2	-0.768229	0.000106492	0.000779253	down	-0.914357	8.12e-06	5.29e-05	down	-0.146128	0.302376	0.532349	stable
IRF2BPL	0.720556	1.72e-05	0.000170056	up	0.372312	0.0214972	0.0412807	stable	-0.348244	0.00412477	0.0333402	stable
IRF4	-1.25583	1.88e-06	2.65e-05	down	-1.27095	1.98e-06	1.56e-05	down	-0.0151249	0.933839	0.969698	stable
IRF5	0.180315	0.176312	0.273724	stable	-0.486405	0.000535766	0.0018645	stable	-0.66672	4.33e-09	1.18e-06	down
IRF7	1.45485	1.72e-05	0.000170056	up	1.07511	0.00125326	0.0038387	up	-0.379734	0.113631	0.293954	stable
IRF8	-0.354292	0.0500114	0.104723	stable	-0.866241	8.62e-06	5.57e-05	down	-0.51195	0.000278351	0.00480745	stable
IRX2	0.357208	0.00542725	0.0189491	stable	0.609772	7.91e-06	5.16e-05	up	0.252564	0.00877739	0.05591	stable
IRX4-AS1	0.513634	0.000285775	0.001755	stable	0.72794	1.13e-06	9.49e-06	up	0.214306	0.0376855	0.14656	stable
ISG15	0.951661	0.0176919	0.0472042	up	0.554905	0.167092	0.229801	stable	-0.396756	0.182644	0.393731	stable
ISM1	-0.606822	3.77e-06	4.73e-05	down	-0.398976	0.00175282	0.00507018	stable	0.207846	0.025267	0.113012	stable
ISM2	0.55867	0.000152984	0.00104839	stable	0.848288	8.24e-08	9.7e-07	up	0.289618	0.0073958	0.0498812	stable
ISOC1	-0.575254	3.21e-05	0.000288617	stable	-0.962856	3.17e-10	7.92e-09	down	-0.387602	0.000165735	0.00328322	stable
[truncated: 3,357 more rows]

## Sheet: TableS6
Table S6. Summary of defferentially expressed genes (DEGs) in Sepsis-Healthy, Sepsis-Noninfectious comparisons in GSE134347 dataset.
Sepsis vs Healthy					Sepsis vs Noninfectious
Symbol	logFC	P.Value	adj.P.Val	change	logFC	P.Value	adj.P.Val	change
TRAJ19	-2.7113	1.67017e-87	1.05166e-84	down	-0.594617	5.44441e-08	4.75193e-06	down
TRAJ1	-2.65959	9.1033e-103	4.01245e-99	down	-0.437447	1.70486e-06	7.84803e-05	stable
TRAJ38	-2.62979	1.63891e-88	1.12214e-85	down	-0.608136	7.72705e-09	1.08553e-06	down
IL7R	-2.62563	6.66236e-66	6.25632e-64	down	-0.715289	1.18378e-07	8.99611e-06	down
LINC00861	-2.56163	6.66254e-67	6.65527e-65	down	-0.757581	6.92786e-09	9.99128e-07	down
TRAJ14	-2.42912	4.15302e-86	2.15355e-83	down	-0.653515	8.0325e-11	2.95453e-08	down
XIST	-2.42014	1.29018e-09	3.49399e-09	down	0.243184	0.57608	0.885092	stable
KLRG1	-2.36268	1.74678e-64	1.49138e-62	down	-0.526771	1.75595e-05	0.000514479	stable
GPR174	-2.3524	1.26601e-47	3.81387e-46	down	-0.74385	1.46108e-06	6.88771e-05	down
CD3G	-2.30217	2.52931e-61	1.76783e-59	down	-0.59013	2.27062e-06	9.95219e-05	down
LEF1	-2.24476	4.04509e-86	2.11312e-83	down	-0.55638	1.74368e-09	3.34156e-07	stable
CCR7	-2.23385	7.12575e-68	7.54548e-66	down	-0.667626	3.30137e-09	5.65104e-07	down
CD96	-2.2244	1.03625e-71	1.47825e-69	down	-0.562945	1.32556e-07	9.84026e-06	stable
OTTHUMG00000040633	-2.18379	4.27756e-110	5.02777e-106	down	-0.469935	4.06798e-11	1.66794e-08	stable
TESPA1	-2.17242	6.63598e-90	5.50576e-87	down	-0.440778	2.34617e-07	1.56536e-05	stable
HLA-DRB4	-2.16025	1.62753e-47	4.88626e-46	down	-0.154526	0.267794	0.668944	stable
OTTHUMG00000163183	-2.15854	6.28858e-106	5.54362e-102	down	-0.41613	9.75286e-09	1.30513e-06	stable
PYHIN1	-2.14017	7.02324e-60	4.37544e-58	down	-0.500089	2.18122e-05	0.000612608	stable
LOC100996616	-2.1158	2.64292e-89	1.98691e-86	down	-0.348138	2.68598e-05	0.000727708	stable
CD2	-2.1075	4.31975e-53	1.7753e-51	down	-0.629262	8.54987e-07	4.44402e-05	down
FAIM3	-2.08188	1.99275e-74	3.60346e-72	down	-0.431694	7.13953e-06	0.000250623	stable
PRKCQ-AS1	-2.04716	1.24003e-72	1.90941e-70	down	-0.575682	3.85444e-09	6.27775e-07	stable
ITK	-2.02991	2.80551e-70	3.5843e-68	down	-0.632525	2.60208e-10	7.68098e-08	down
PARP15	-2.01714	2.95649e-64	2.48807e-62	down	-0.561214	1.16215e-07	8.86371e-06	stable
P2RY10	-1.99873	7.24961e-85	3.3199e-82	down	-0.31685	0.000109388	0.0022603	stable
CD28	-1.97047	9.49866e-76	1.94731e-73	down	-0.529851	5.21136e-09	7.95499e-07	stable
KLRC4	-1.96959	1.35935e-46	3.85622e-45	down	-0.596275	5.39602e-06	0.000199656	down
MYBL1	-1.96922	5.88021e-65	5.19012e-63	down	-0.459407	6.41938e-06	0.000229685	stable
TXK	-1.93783	4.82929e-77	1.11299e-74	down	-0.549248	4.90761e-10	1.26776e-07	stable
IKZF3	-1.92851	7.77262e-61	5.20065e-59	down	-0.393731	0.000164634	0.00312613	stable
RASGRP1	-1.92474	3.0872e-72	4.57391e-70	down	-0.489911	9.53419e-08	7.50424e-06	stable
CCR3	-1.92389	1.12094e-76	2.48592e-74	down	-0.269245	0.00171441	0.0204786	stable
KLRB1	-1.91069	5.24128e-52	2.02094e-50	down	-0.644932	4.92697e-08	4.50667e-06	down
CD3E	-1.89085	6.79916e-72	9.78565e-70	down	-0.445495	7.9676e-07	4.18391e-05	stable
SLAMF6	-1.88173	2.16974e-48	6.79771e-47	down	-0.42162	0.000491865	0.00757707	stable
OTTHUMG00000132087	-1.85989	3.5203e-89	2.61329e-86	down	-0.431474	5.53857e-09	8.29292e-07	stable
GCNT4	-1.84859	2.03491e-75	3.99744e-73	down	-0.522824	1.03901e-09	2.26154e-07	stable
MS4A1	-1.83704	3.01259e-38	5.71274e-37	down	-0.27983	0.0432628	0.232742	stable
MIR3671	-1.83423	2.5664e-45	6.81183e-44	down	-0.622788	6.24403e-07	3.44226e-05	down
DOCK10	-1.81556	1.49239e-60	9.82708e-59	down	-0.396295	6.14115e-05	0.00141858	stable
PRKCH	-1.81276	2.13983e-74	3.85952e-72	down	-0.48536	9.89696e-09	1.3194e-06	stable
SKAP1	-1.80444	1.12321e-86	6.14049e-84	down	-0.437544	3.03373e-09	5.2567e-07	stable
TRDJ1	-1.80303	1.23395e-68	1.3813e-66	down	-0.425251	1.92323e-06	8.6445e-05	stable
HLA-DRA	-1.80029	5.34625e-41	1.13736e-39	down	-0.36592	0.00480104	0.0459844	stable
CD40LG	-1.78805	1.28948e-86	6.99525e-84	down	-0.447245	1.04711e-09	2.27216e-07	stable
RPS6KA5	-1.78288	1.09102e-74	2.01419e-72	down	-0.739006	8.39018e-18	1.97234e-13	down
EMR3	-1.78279	1.89346e-26	2.03524e-25	down	-1.32717	1.23521e-13	1.56182e-10	down
SNORD14B	-1.76719	6.85157e-37	1.20829e-35	down	-0.0173253	0.898659	0.981713	stable
NELL2	-1.75768	2.30126e-98	5.79612e-95	down	-0.443413	5.89546e-12	3.58418e-09	stable
CD4	-1.75687	4.17527e-93	5.66255e-90	down	-0.265639	5.88166e-05	0.00137121	stable
TRAV8-3	-1.74517	1.19298e-94	2.06426e-91	down	-0.399321	1.29362e-09	2.67536e-07	stable
GPR183	-1.73213	1.75705e-56	8.80685e-55	down	-0.620508	9.39381e-10	2.09478e-07	down
LINC00402	-1.72827	2.40472e-86	1.29456e-83	down	-0.601062	1.73788e-16	1.36178e-12	down
TRAV14DV4	-1.72479	4.6369e-47	1.34904e-45	down	-0.488246	1.7688e-05	0.000517597	stable
TC2N	-1.72444	8.50391e-54	3.61278e-52	down	-0.569463	4.45923e-08	4.22556e-06	stable
CD27	-1.70744	4.8953e-75	9.37449e-73	down	-0.301261	0.000111609	0.00229671	stable
KLF12	-1.70735	6.93145e-82	2.40801e-79	down	-0.466617	2.57181e-10	7.68098e-08	stable
KCNA3	-1.69961	6.14398e-52	2.34592e-50	down	-0.541972	2.45597e-07	1.62023e-05	stable
CASS4	-1.69659	5.28808e-67	5.30486e-65	down	-0.57987	3.08997e-11	1.36196e-08	stable
OTTHUMG00000017624	-1.69636	1.31638e-65	1.21831e-63	down	-0.545582	6.57338e-10	1.56613e-07	stable
RUNX1-IT1	-1.69004	4.90879e-75	9.37449e-73	down	-0.212473	0.0056046	0.0517347	stable
MGC57346	-1.6791	2.23441e-72	3.36704e-70	down	-0.371095	3.06047e-06	0.000127036	stable
SLC38A1	-1.67389	5.66657e-58	3.1343e-56	down	-0.405959	1.74229e-05	0.000510901	stable
FCRL3	-1.67239	4.06488e-66	3.89494e-64	down	-0.303258	0.000343051	0.00565654	stable
C14orf64	-1.66361	3.67996e-88	2.44832e-85	down	-0.414636	6.60538e-10	1.56846e-07	stable
PI3	-1.65683	2.32967e-18	1.59062e-17	down	-0.0256997	0.897618	0.981499	stable
BTN3A3	-1.65386	1.63212e-53	6.82694e-52	down	-0.33813	0.000610959	0.00901205	stable
BTN3A1	-1.65083	9.79687e-46	2.65019e-44	down	-0.433957	9.03357e-05	0.00194112	stable
HLA-DPA1	-1.64959	3.24749e-54	1.42427e-52	down	-0.312048	0.00134724	0.0168549	stable
VSIG1	-1.64319	1.83082e-100	5.86887e-97	down	-0.352691	1.58804e-09	3.1283e-07	stable
2022-09-01	-1.63798	4.62509e-98	1.05218e-94	down	-0.247628	2.47435e-05	0.000678687	stable
SNORD64	-1.63598	5.9332e-77	1.34976e-74	down	-0.429359	7.39614e-09	1.04739e-06	stable
FCER1A	-1.61616	7.61115e-70	9.46668e-68	down	-0.408015	2.55584e-07	1.66278e-05	stable
TRAV13-1	-1.61452	5.81278e-60	3.65361e-58	down	-0.456522	3.25961e-07	2.02357e-05	stable
ESYT1	-1.61428	2.81441e-101	1.04463e-97	down	-0.17287	0.00190119	0.0221689	stable
PRF1	-1.61188	1.32665e-44	3.39721e-43	down	-0.279582	0.0105723	0.0839913	stable
TRGV8	-1.60441	4.50552e-55	2.10148e-53	down	-0.335991	0.000339052	0.00560239	stable
HLA-DRB5	-1.60282	6.7114e-24	6.34036e-23	down	-0.219805	0.180372	0.555294	stable
TRANK1	-1.59926	7.82008e-34	1.20466e-32	down	-0.524892	7.2049e-05	0.00161562	stable
FAM117B	-1.59754	1.83784e-73	3.06406e-71	down	-0.378213	4.50177e-07	2.63249e-05	stable
TRAV1-2	-1.59118	3.9913e-103	1.87652e-99	down	-0.332584	1.61065e-09	3.15378e-07	stable
TARP	-1.58253	8.11955e-46	2.20746e-44	down	-0.212157	0.0435563	0.233947	stable
RPS28	-1.58105	4.9326e-51	1.80146e-49	down	-0.200969	0.0385031	0.214771	stable
ZFP36L2	-1.57966	3.09656e-65	2.79973e-63	down	-0.472049	9.5917e-09	1.29091e-06	stable
KLRF1	-1.57846	2.5916e-42	5.9293e-41	down	-0.501905	8.02477e-06	0.000275392	stable
ABCD2	-1.57524	6.29809e-57	3.24678e-55	down	-0.441103	1.12142e-06	5.55381e-05	stable
GNLY	-1.56868	1.69874e-58	9.75571e-57	down	-0.313883	0.000336189	0.00556159	stable
LOC100996862	-1.56751	3.66495e-51	1.34757e-49	down	-0.387793	6.45111e-05	0.00147616	stable
CX3CR1	-1.56628	2.37977e-46	6.65986e-45	down	-0.18955	0.0660284	0.309198	stable
SH2D1B	-1.54937	2.29648e-63	1.82793e-61	down	-0.33937	3.13186e-05	0.00082809	stable
ANKRD36	-1.54233	1.94651e-51	7.23162e-50	down	-0.379237	6.68286e-05	0.00151982	stable
OXNAD1	-1.53605	2.66963e-81	8.63626e-79	down	-0.358186	6.31353e-08	5.36445e-06	stable
CD79A	-1.53446	4.92101e-45	1.28678e-43	down	-0.0401784	0.696038	0.929799	stable
BCL2	-1.53351	1.81231e-71	2.51594e-69	down	-0.314982	1.68299e-05	0.000498277	stable
TRAV12-1	-1.51679	9.33787e-72	1.33577e-69	down	-0.307501	2.01751e-05	0.000574255	stable
OTTHUMG00000163234	-1.51351	2.98168e-64	2.50628e-62	down	-0.397823	5.20372e-07	2.96251e-05	stable
NFATC2	-1.50849	1.91674e-77	4.5667e-75	down	-0.334546	7.41464e-07	3.9351e-05	stable
AGAP7	-1.50615	1.53455e-62	1.16367e-60	down	-0.318462	6.81737e-05	0.00154394	stable
CD74	-1.50498	2.18534e-50	7.64847e-49	down	-0.287097	0.0021876	0.0248712	stable
TRAV13-2	-1.4957	5.67637e-76	1.1774e-73	down	-0.303444	7.78261e-06	0.000268519	stable
RORA	-1.49148	3.78095e-80	1.11102e-77	down	-0.439509	2.67318e-11	1.21626e-08	stable
TRAV41	-1.48986	3.92278e-69	4.57267e-67	down	-0.291349	6.49476e-05	0.00148374	stable
EMR4P	-1.48545	3.08283e-60	1.97287e-58	down	-0.273806	0.000716006	0.0101536	stable
IGHM	-1.48244	2.21986e-28	2.63067e-27	down	0.107331	0.429405	0.808374	stable
SIRPG	-1.48218	2.41177e-77	5.68848e-75	down	-0.120556	0.0648723	0.305711	stable
SLFN5	-1.48145	3.67724e-42	8.31986e-41	down	-0.366533	0.000486652	0.00750197	stable
HLA-DRB1	-1.47199	3.73341e-48	1.15428e-46	down	-0.215336	0.022565	0.147134	stable
CD5	-1.46605	3.74651e-97	8.00652e-94	down	-0.312561	6.11561e-09	9.02282e-07	stable
SCML4	-1.46522	9.148e-78	2.22464e-75	down	-0.434127	6.37673e-11	2.41778e-08	stable
TAGAP	-1.46478	1.12765e-48	3.57899e-47	down	-0.387473	3.86416e-05	0.000977797	stable
CAMK4	-1.45605	4.28096e-68	4.60223e-66	down	-0.444409	1.45397e-09	2.92966e-07	stable
LOC399753	-1.4543	1.13015e-62	8.60711e-61	down	-0.293374	0.000138764	0.00272364	stable
SLC7A6	-1.43502	1.05695e-93	1.55291e-90	down	-0.222061	3.57354e-05	0.000924492	stable
PRKCQ	-1.43408	1.21673e-67	1.26755e-65	down	-0.428281	3.72243e-09	6.1316e-07	stable
CBLB	-1.43335	5.61248e-59	3.29292e-57	down	-0.210645	0.00773963	0.066274	stable
SIDT1	-1.43197	9.37938e-93	1.16786e-89	down	-0.286752	1.51704e-07	1.09505e-05	stable
CTSW	-1.43163	1.2403e-47	3.73803e-46	down	-0.0743885	0.419777	0.802197	stable
AGAP6	-1.42054	9.42862e-64	7.68711e-62	down	-0.268087	0.000297066	0.00502639	stable
UBASH3A	-1.42	1.16416e-88	8.04906e-86	down	-0.347203	1.09426e-09	2.35276e-07	stable
ELP2	-1.41052	5.84135e-72	8.45892e-70	down	-0.304731	5.51702e-06	0.000202961	stable
GOLGA8B	-1.40803	1.00172e-86	5.51909e-84	down	-0.355785	6.94693e-10	1.63306e-07	stable
ITGA4	-1.40579	1.46681e-42	3.39828e-41	down	-0.436031	1.2103e-05	0.000382459	stable
TRAF5	-1.40208	1.40821e-72	2.16364e-70	down	-0.290021	1.14714e-05	0.000367058	stable
GOLGA8A	-1.39793	5.24697e-89	3.81476e-86	down	-0.338917	1.30229e-09	2.68542e-07	stable
KMT2A	-1.39759	1.14437e-67	1.19562e-65	down	-0.199823	0.00387952	0.0388299	stable
PCED1B-AS1	-1.3966	5.60225e-66	5.31031e-64	down	-0.119195	0.0897986	0.374394	stable
ANKRD36B	-1.39648	7.96651e-52	3.02055e-50	down	-0.363061	2.31367e-05	0.000641631	stable
FGFBP2	-1.39363	1.36756e-44	3.49437e-43	down	-0.321624	0.000707431	0.0100717	stable
RRN3P2	-1.37964	3.48751e-70	4.43153e-68	down	-0.262713	8.16296e-05	0.0017867	stable
RPS4X	-1.37253	2.06576e-58	1.17867e-56	down	-0.185819	0.0147865	0.107977	stable
SULF2	-1.37147	1.45823e-39	2.90587e-38	down	-0.791223	6.6803e-14	9.8149e-11	down
IL5RA	-1.37055	2.05983e-58	1.17624e-56	down	-0.160729	0.0345042	0.199831	stable
CHRM3-AS2	-1.36701	3.44221e-67	3.52329e-65	down	-0.276105	5.60361e-05	0.00131904	stable
SNORD91B	-1.35844	3.37989e-29	4.16422e-28	down	-0.0893412	0.464656	0.82888	stable
THEMIS	-1.35812	9.17326e-47	2.63085e-45	down	-0.424477	2.56609e-06	0.000109744	stable
DGKA	-1.35809	9.86423e-75	1.83067e-72	down	-0.151077	0.0144427	0.106087	stable
TRAT1	-1.35766	6.86419e-38	1.27726e-36	down	-0.426185	4.23226e-05	0.00105133	stable
SLFN12L	-1.35744	2.46658e-56	1.22673e-54	down	-0.370483	2.43161e-06	0.000105335	stable
ARL4C	-1.35697	2.50629e-68	2.74458e-66	down	-0.326129	1.35725e-06	6.52024e-05	stable
OTTHUMG00000163460	-1.35689	3.57778e-88	2.40301e-85	down	-0.193495	0.00030622	0.00515529	stable
TRAJ2	-1.35512	2.23129e-84	9.83483e-82	down	-0.273963	1.10611e-06	5.49341e-05	stable
ETS1	-1.35329	8.35829e-70	1.03594e-67	down	-0.299943	5.49331e-06	0.000202406	stable
BTN3A2	-1.35265	7.6589e-43	1.79803e-41	down	-0.28795	0.00234582	0.0262636	stable
LOC92249	-1.3471	7.36662e-75	1.38169e-72	down	-0.22898	0.000200541	0.00366963	stable
2022-09-06	-1.34604	1.04835e-73	1.79449e-71	down	-0.111005	0.0724473	0.328186	stable
GBP4	-1.34603	8.34742e-18	5.468e-17	down	-0.0276535	0.8672	0.975893	stable
PTGDR	-1.34492	1.25432e-59	7.70544e-58	down	-0.407724	5.43756e-08	4.75184e-06	stable
CD3D	-1.34242	2.69521e-50	9.3725e-49	down	-0.413121	1.08433e-06	5.40689e-05	stable
TRGV2	-1.33502	4.74265e-41	1.012e-39	down	-0.346767	0.000328134	0.00545677	stable
DDX24	-1.33231	1.65374e-74	3.01362e-72	down	-0.245574	6.11592e-05	0.00141321	stable
GIMAP7	-1.33191	8.32109e-41	1.75539e-39	down	-0.477518	1.00095e-06	5.06385e-05	stable
FYN	-1.32997	1.36791e-64	1.17789e-62	down	-0.426518	1.15013e-09	2.43576e-07	stable
ST6GAL1	-1.32779	3.05293e-83	1.2233e-80	down	-0.0572248	0.295668	0.699687	stable
CD6	-1.3211	9.30844e-95	1.68323e-91	down	-0.262602	1.06039e-07	8.18859e-06	stable
CHI3L1	-1.31901	3.68336e-30	4.77239e-29	down	-0.512083	1.41843e-05	0.000432851	stable
RASA3	-1.31467	4.54692e-87	2.62838e-84	down	-0.297984	2.33906e-08	2.57746e-06	stable
KLRD1	-1.31172	2.15846e-31	2.95403e-30	down	-0.418167	0.000236982	0.00419495	stable
FAM102A	-1.31161	7.79546e-111	1.09952e-106	down	-0.301132	1.72443e-12	1.23546e-09	stable
MAML2	-1.30573	7.47322e-52	2.83656e-50	down	-0.402225	6.12953e-07	3.39303e-05	stable
TTC39C	-1.305	6.31617e-67	6.31823e-65	down	-0.28918	1.1099e-05	0.000357539	stable
FCRL6	-1.30161	9.64364e-58	5.23958e-56	down	-0.276533	0.000166503	0.00315568	stable
OTTHUMG00000155346	-1.30073	4.4452e-60	2.81408e-58	down	-0.318825	8.27466e-06	0.000281877	stable
TCF7	-1.29976	9.43921e-93	1.16786e-89	down	-0.356279	1.76937e-12	1.23546e-09	stable
ITFG2	-1.29855	2.10219e-102	8.72074e-99	down	-0.259365	9.39774e-09	1.27209e-06	stable
LDHB	-1.29762	3.90579e-49	1.26993e-47	down	-0.331161	6.30845e-05	0.00144744	stable
LOC100506776	-1.2945	1.1402e-50	4.06318e-49	down	-0.281056	0.000478052	0.00739497	stable
MPEG1	-1.28894	1.18395e-31	1.642e-30	down	-0.450784	5.23314e-05	0.00124766	stable
SNORD14D	-1.28542	1.62633e-08	3.82147e-08	down	-0.113489	0.648887	0.916861	stable
GZMK	-1.28243	4.15851e-22	3.58697e-21	down	-0.390419	0.00485274	0.0463675	stable
TRAV4	-1.27614	9.3054e-80	2.63552e-77	down	-0.24993	6.74524e-06	0.000239524	stable
CIITA	-1.26748	4.86298e-50	1.6632e-48	down	-0.144541	0.0670499	0.312383	stable
CECR1	-1.26736	1.42714e-60	9.42377e-59	down	-0.250527	0.000274035	0.00470632	stable
CCND2	-1.26317	3.0702e-72	4.5583e-70	down	-0.171961	0.00370084	0.0374203	stable
MIR1299	-1.26266	1.00872e-27	1.15578e-26	down	-0.184728	0.11634	0.435651	stable
GIMAP1-GIMAP5	-1.26252	5.07994e-65	4.50633e-63	down	-0.353873	7.22386e-08	6.00765e-06	stable
CLEC2D	-1.26148	6.30074e-49	2.02621e-47	down	-0.423367	2.03109e-07	1.40018e-05	stable
TRGV3	-1.2606	1.73754e-50	6.14218e-49	down	-0.250057	0.00143225	0.0176925	stable
STAT4	-1.2599	1.95344e-71	2.69594e-69	down	-0.250911	2.98479e-05	0.000795827	stable
ATP8B2	-1.25986	4.18435e-88	2.75788e-85	down	-0.297272	4.58191e-09	7.19666e-07	stable
ICOS	-1.25856	4.97203e-37	8.82564e-36	down	-0.472529	1.62118e-06	7.51601e-05	stable
CD247	-1.25732	2.4439e-87	1.4987e-84	down	-0.34076	3.48661e-11	1.48124e-08	stable
LRBA	-1.25676	5.69696e-62	4.18507e-60	down	-0.223003	0.000863822	0.0117764	stable
MIR4659A	-1.25447	9.83522e-46	2.65852e-44	down	-0.20181	0.0157246	0.112996	stable
NLRP1	-1.25272	7.02103e-51	2.5366e-49	down	-0.652197	9.56224e-16	3.95647e-12	down
KIAA1147	-1.25227	7.12267e-89	5.07386e-86	down	-0.24638	6.76447e-07	3.64439e-05	stable
SAMD3	-1.24754	6.94569e-60	4.33095e-58	down	-0.275946	5.69096e-05	0.00133425	stable
MME	-1.24607	5.77921e-12	2.11438e-11	down	-1.50109	2.26032e-13	2.31021e-10	down
AGAP4	-1.24565	2.11841e-78	5.41292e-76	down	-0.236076	1.72613e-05	0.000507426	stable
HLA-DRB3	-1.24527	7.96904e-45	2.06239e-43	down	-0.106861	0.202474	0.588102	stable
OTTHUMG00000160486	-1.2375	5.03658e-84	2.15269e-81	down	-0.237828	3.78362e-06	0.000149653	stable
ZNF831	-1.23713	4.44832e-76	9.33658e-74	down	-0.320126	1.58856e-08	1.93489e-06	stable
DPP4	-1.23703	2.05204e-60	1.33256e-58	down	-0.258055	0.000129445	0.00257368	stable
FGL2	-1.2363	1.97707e-20	1.54475e-19	down	-0.586607	3.38532e-05	0.000884232	down
BACH2	-1.23612	1.12832e-78	2.92546e-76	down	-0.171516	0.00148059	0.0182004	stable
MIR1206	-1.22999	1.94729e-51	7.23162e-50	down	-0.393897	2.65278e-07	1.71477e-05	stable
HLA-DMB	-1.22781	2.86822e-63	2.26766e-61	down	-0.217276	0.000733601	0.0103575	stable
TTC3	-1.22629	6.49344e-62	4.75532e-60	down	-0.278747	2.23634e-05	0.000624784	stable
TRBV19	-1.22607	1.21681e-67	1.26755e-65	down	-0.220604	0.000296452	0.00502201	stable
OTTHUMG00000019401	-1.22588	1.99959e-51	7.41805e-50	down	-0.258771	0.000593907	0.00881585	stable
ITGB7	-1.22106	3.17126e-80	9.43659e-78	down	-0.180974	0.00056354	0.00845188	stable
SYNE2	-1.21968	3.43132e-43	8.19739e-42	down	-0.629829	8.00798e-13	6.49134e-10	down
TAS2R14	-1.21733	3.22096e-43	7.70267e-42	down	-0.0960708	0.253234	0.652234	stable
ATP2B1	-1.20982	1.07918e-35	1.80563e-34	down	-0.547991	2.1045e-08	2.39275e-06	stable
BCL11B	-1.20861	3.77038e-98	8.86329e-95	down	-0.305718	5.75278e-12	3.5588e-09	stable
PDCD4	-1.20691	4.412e-46	1.21352e-44	down	-0.492976	1.86434e-09	3.51547e-07	stable
GZMA	-1.20643	6.70816e-19	4.76606e-18	down	-0.297392	0.0380365	0.213044	stable
FNBP4	-1.20552	6.33698e-61	4.27249e-59	down	-0.220076	0.000722514	0.0102296	stable
GPR18	-1.20414	1.12587e-55	5.45702e-54	down	-0.205321	0.00315519	0.0330335	stable
LRRC37A4P	-1.20214	2.61925e-44	6.5806e-43	down	-0.237653	0.00378473	0.0380811	stable
LCK	-1.20138	2.06361e-90	1.77478e-87	down	-0.240632	2.86764e-07	1.82029e-05	stable
LAX1	-1.19807	2.37104e-63	1.88303e-61	down	-0.289928	4.54163e-06	0.000173976	stable
SCARNA17	-1.19722	5.3294e-55	2.47429e-53	down	-0.318484	6.23142e-06	0.000223985	stable
LPXN	-1.19721	6.66356e-60	4.16608e-58	down	-0.143451	0.0276612	0.171088	stable
CCL5	-1.1969	4.90663e-30	6.32249e-29	down	-0.169984	0.108358	0.418336	stable
MIR3942	-1.19494	7.18084e-62	5.23696e-60	down	-0.27059	2.42183e-05	0.000667687	stable
MIR4737	-1.19426	1.34177e-44	3.43218e-43	down	-0.00510765	0.949464	0.992017	stable
MTR	-1.19062	2.64133e-77	6.18852e-75	down	-0.276626	2.36404e-07	1.56941e-05	stable
LY9	-1.18592	4.24834e-99	1.19842e-95	down	-0.250287	4.49909e-09	7.0982e-07	stable
OTTHUMG00000161342	-1.18508	3.25003e-48	1.00881e-46	down	-0.371657	1.43757e-06	6.82575e-05	stable
CA5B	-1.18382	1.0867e-82	4.14255e-80	down	-0.199079	6.18938e-05	0.00142879	stable
DENND2D	-1.18133	3.48379e-71	4.75217e-69	down	-0.265608	2.8502e-06	0.000119717	stable
RCAN3	-1.18044	2.45518e-82	8.8793e-80	down	-0.278831	3.10387e-08	3.18053e-06	stable
NUP210	-1.17708	4.99902e-84	2.14967e-81	down	-0.222123	5.56452e-06	0.000204389	stable
IFNG-AS1	-1.17579	2.45514e-49	8.06445e-48	down	-0.298422	6.57422e-05	0.00150043	stable
PIM2	-1.17531	2.18899e-45	5.82545e-44	down	-0.537877	3.68322e-11	1.52795e-08	stable
SERINC5	-1.17528	9.14883e-87	5.08034e-84	down	-0.328165	1.26863e-11	6.88211e-09	stable
MIR4439	-1.17494	1.31918e-75	2.64793e-73	down	-0.184838	0.000509233	0.00778665	stable
RASGRF2	-1.17068	8.72526e-86	4.33332e-83	down	-0.247037	2.60777e-07	1.69033e-05	stable
PCNXL2	-1.16916	2.64946e-94	4.3453e-91	down	-0.344852	2.00466e-14	3.62499e-11	stable
SGK1	-1.16699	1.19336e-70	1.55275e-68	down	-0.280851	6.77515e-07	3.64736e-05	stable
GZMH	-1.16542	8.78638e-22	7.45748e-21	down	-0.214424	0.0903153	0.375837	stable
PCED1B	-1.15905	1.90868e-79	5.27866e-77	down	-0.195304	0.000105787	0.00219961	stable
STK39	-1.15874	1.64397e-61	1.17346e-59	down	-0.180243	0.00361677	0.036753	stable
KIAA1324	-1.15803	2.41688e-26	2.58056e-25	down	-0.385834	0.000595379	0.00883243	stable
GALT	-1.15519	2.48504e-105	1.46043e-101	down	-0.220216	1.66727e-08	2.00993e-06	stable
OTTHUMG00000163402	-1.15354	5.14613e-85	2.38764e-82	down	-0.214401	6.12355e-06	0.000220896	stable
RNF125	-1.15152	6.4982e-56	3.17803e-54	down	-0.229048	0.000569139	0.0085193	stable
LOC100190986	-1.14948	3.0576e-60	1.9585e-58	down	-0.192091	0.00212092	0.0242538	stable
HLA-DMA	-1.14879	1.74827e-49	5.81847e-48	down	-0.159162	0.0275248	0.170619	stable
SNORD14A	-1.14779	2.65016e-26	2.82279e-25	down	-0.0836757	0.448627	0.819478	stable
RRN3P1	-1.14748	7.16506e-62	5.23087e-60	down	-0.253652	3.71923e-05	0.000952056	stable
MGA	-1.1473	1.01115e-69	1.24667e-67	down	-0.207196	0.000198335	0.00364154	stable
DOCK9	-1.14677	7.24235e-79	1.91293e-76	down	-0.317997	5.19432e-10	1.32637e-07	stable
GVINP1	-1.14646	9.65863e-36	1.61949e-34	down	-0.182918	0.0431994	0.232537	stable
SNORD90	-1.14366	2.17934e-17	1.38413e-16	down	-0.116249	0.415152	0.799536	stable
LUCAT1	-1.14333	3.45695e-14	1.64759e-13	down	-0.674012	3.91148e-05	0.000985529	down
MIR1203	-1.14138	1.38755e-95	2.64471e-92	down	-0.213746	4.15315e-07	2.46958e-05	stable
TNIK	-1.14112	1.15302e-74	2.12309e-72	down	-0.204348	9.46368e-05	0.0020139	stable
PLCG1	-1.13539	1.70533e-105	1.09332e-101	down	-0.219136	1.07453e-08	1.41379e-06	stable
SLAMF1	-1.13357	6.03987e-65	5.31773e-63	down	-0.262755	7.34652e-06	0.000256611	stable
TRBV6-5	-1.13356	4.13136e-73	6.65196e-71	down	-0.194005	0.000242072	0.00426472	stable
TRBV2	-1.13241	1.03038e-54	4.67601e-53	down	-0.330889	8.33816e-07	4.35257e-05	stable
CTC1	-1.13084	1.68213e-73	2.81779e-71	down	-0.244605	3.68155e-06	0.000146758	stable
TAS2R30	-1.13023	3.74591e-38	7.0748e-37	down	-0.111295	0.191224	0.57196	stable
TGFBR3	-1.12846	1.14648e-65	1.06526e-63	down	-0.243588	2.43524e-05	0.000670445	stable
GCSAM	-1.12752	7.42608e-67	7.38659e-65	down	-0.260289	4.91917e-06	0.000185417	stable
CDKAL1	-1.12729	4.74554e-72	6.91466e-70	down	-0.150992	0.00436792	0.0427001	stable
TRGV1	-1.12635	2.37339e-51	8.78167e-50	down	-0.256771	0.00021636	0.00390039	stable
CD22	-1.12544	1.92056e-46	5.40261e-45	down	0.0107826	0.883803	0.97853	stable
SNORD4B	-1.12471	6.65559e-36	1.12532e-34	down	-0.244743	0.00582163	0.053264	stable
OTTHUMG00000164324	-1.12419	9.13426e-56	4.44259e-54	down	-0.283179	1.49246e-05	0.000450955	stable
OTTHUMG00000021202	-1.12373	1.73116e-55	8.31088e-54	down	-0.356782	7.07325e-08	5.92431e-06	stable
TMEM63A	-1.12304	1.40339e-81	4.71291e-79	down	-0.241518	5.12391e-07	2.93306e-05	stable
PRR5L	-1.12047	1.1525e-53	4.86693e-52	down	-0.202369	0.00236586	0.0264446	stable
TOX	-1.11733	1.67239e-50	5.9178e-49	down	-0.143995	0.037346	0.210476	stable
APEX1	-1.11574	4.66242e-38	8.75887e-37	down	-0.159615	0.0584189	0.285378	stable
TNRC6C-AS1	-1.11418	1.59247e-81	5.29743e-79	down	-0.211917	8.24512e-06	0.00028104	stable
GZMB	-1.11167	2.4493e-21	2.02475e-20	down	-0.132153	0.27933	0.681586	stable
TRIB2	-1.11129	3.63377e-60	2.31285e-58	down	-0.3665	3.07945e-09	5.32284e-07	stable
CHMP7	-1.10922	1.55344e-94	2.60841e-91	down	-0.139856	0.000644269	0.00938369	stable
OTTHUMG00000017937	-1.10668	6.56133e-76	1.35696e-73	down	-0.274041	6.28871e-08	5.35876e-06	stable
IGIP	-1.10465	2.99708e-55	1.41641e-53	down	-0.374135	1.11182e-08	1.44933e-06	stable
HLA-DPB1	-1.10425	2.79965e-58	1.58078e-56	down	-0.182541	0.00303677	0.0320515	stable
TRBV29-1	-1.10301	5.5121e-49	1.77746e-47	down	-0.389796	4.67459e-08	4.3549e-06	stable
USP28	-1.10295	8.79092e-48	2.67225e-46	down	-0.156253	0.0280209	0.172436	stable
APOBEC3D	-1.1028	4.03972e-55	1.89047e-53	down	-0.0848951	0.183354	0.559795	stable
ARRB1	-1.10194	1.51771e-45	4.06354e-44	down	-0.241406	0.00109079	0.0141982	stable
APOL3	-1.09742	7.26328e-62	5.29161e-60	down	-0.193229	0.000960226	0.0128468	stable
CLC	-1.09584	3.55867e-10	1.03899e-09	down	0.0757955	0.690122	0.928363	stable
A2M-AS1	-1.09489	6.17504e-44	1.5232e-42	down	-0.367847	1.36553e-06	6.55549e-05	stable
HCAR3	-1.09024	1.79394e-12	6.99999e-12	down	-0.648769	0.000121979	0.00245571	down
OTTHUMG00000161622	-1.08905	3.44016e-50	1.18985e-48	down	-0.193852	0.00432682	0.0423806	stable
MIR101-1	-1.08699	7.80178e-47	2.25125e-45	down	-0.314416	1.25232e-05	0.000390784	stable
IL10RA	-1.08516	3.37241e-58	1.89508e-56	down	-0.231128	0.000146595	0.00285117	stable
TRBV20-1	-1.08494	1.9361e-87	1.19772e-84	down	-0.222461	3.49277e-07	2.14192e-05	stable
WDR75	-1.08037	3.81651e-44	9.52413e-43	down	-0.263866	0.000377756	0.00609902	stable
ICAM2	-1.08001	4.00149e-81	1.27116e-78	down	-0.145072	0.00156957	0.0190978	stable
PPIAL4E	-1.07995	7.97596e-65	6.96149e-63	down	-0.0778679	0.15736	0.516717	stable
ADAM28	-1.07765	3.61305e-58	2.02869e-56	down	-0.299133	9.30386e-07	4.77309e-05	stable
OTTHUMG00000150979	-1.07625	4.63048e-78	1.14984e-75	down	-0.19919	2.85847e-05	0.000767369	stable
ERAP2	-1.07463	2.6815e-25	2.71745e-24	down	-0.112695	0.28793	0.691469	stable
DTHD1	-1.07259	7.21904e-35	1.16607e-33	down	-0.284876	0.000997517	0.0132134	stable
FKSG29	-1.0707	9.5965e-43	2.2432e-41	down	-0.308534	4.38696e-05	0.00108251	stable
HSPA8	-1.06898	5.89194e-37	1.04218e-35	down	-0.115358	0.161141	0.52322	stable
SPOCK2	-1.06809	1.29137e-113	3.03571e-109	down	-0.252005	1.2616e-13	1.56182e-10	stable
RRN3	-1.06738	1.57401e-63	1.27007e-61	down	-0.21458	0.000124137	0.00248567	stable
PPIAL4D	-1.06725	6.70996e-62	4.90369e-60	down	-0.0485632	0.389223	0.782295	stable
OTTHUMG00000015909	-1.06676	1.20009e-55	5.80878e-54	down	-0.271872	1.22992e-05	0.000384955	stable
INADL	-1.06491	4.53189e-82	1.60604e-79	down	-0.30995	1.85252e-11	9.26561e-09	stable
CCDC88C	-1.06431	2.32238e-92	2.72969e-89	down	-0.252522	8.13254e-10	1.85609e-07	stable
OTTHUMG00000163190	-1.06345	4.49687e-83	1.78441e-80	down	-0.179484	5.44058e-05	0.00128797	stable
TRAV12-2	-1.06252	2.59675e-62	1.9482e-60	down	-0.215274	0.000139263	0.00273116	stable
TREM1	-1.06036	4.26072e-16	2.43382e-15	down	-0.71147	5.07687e-07	2.92036e-05	down
GBP5	-1.0598	5.37744e-09	1.34408e-08	down	-0.163538	0.4103	0.795938	stable
CCDC141	-1.05973	7.64715e-78	1.87909e-75	down	-0.159951	0.000623927	0.00916501	stable
TNFAIP2	-1.0575	5.74312e-34	8.90159e-33	down	-0.293452	0.000731879	0.0103394	stable
UTRN	-1.05749	1.58691e-46	4.47835e-45	down	-0.217824	0.00180524	0.0213251	stable
ZBTB40	-1.05574	1.4691e-65	1.34552e-63	down	-0.140237	0.00884414	0.0734214	stable
CAMK2D	-1.05545	8.48131e-52	3.20712e-50	down	-0.284539	1.1752e-05	0.000374678	stable
OTTHUMG00000164171	-1.05463	1.25177e-51	4.69569e-50	down	-0.176266	0.00619724	0.0558134	stable
SPN	-1.05287	3.69687e-87	2.15466e-84	down	-0.134604	0.00132971	0.016685	stable
TIMM10B	-1.05238	3.3779e-68	3.65929e-66	down	-0.16194	0.00178292	0.0211181	stable
BTLA	-1.05169	1.00636e-28	1.21298e-27	down	-0.207409	0.0306242	0.183829	stable
LOC283922	-1.0482	4.15807e-70	5.24579e-68	down	-0.176572	0.000479861	0.00741807	stable
FLT3LG	-1.04741	5.50358e-91	5.24499e-88	down	-0.164791	4.34374e-05	0.00107353	stable
PRPF8	-1.04378	1.03645e-59	6.40047e-58	down	-0.177756	0.00187564	0.0219286	stable
LOC388692	-1.04254	2.60188e-60	1.67573e-58	down	-0.233628	4.15501e-05	0.00103432	stable
SH3BP5-AS1	-1.0345	2.56824e-41	5.5695e-40	down	-0.278197	0.000189674	0.00350717	stable
GIMAP4	-1.03397	8.67083e-26	9.00048e-25	down	-0.480997	2.74993e-06	0.000116547	stable
DCAF16	-1.02921	7.44474e-60	4.62577e-58	down	-0.233099	3.83266e-05	0.000973671	stable
ARL17A	-1.0274	2.22152e-29	2.7636e-28	down	-0.0885405	0.336194	0.739763	stable
SLAMF7	-1.02668	1.53397e-18	1.06174e-17	down	0.261782	0.0340018	0.197798	stable
SPATA5	-1.02519	8.4789e-86	4.24083e-83	down	-0.205515	9.43016e-07	4.82617e-05	stable
SP140	-1.02345	6.32368e-31	8.45271e-30	down	-0.209561	0.0185877	0.127478	stable
URI1	-1.02124	9.20673e-43	2.15423e-41	down	-0.262887	0.000250789	0.00438325	stable
ATM	-1.02081	1.04546e-36	1.82724e-35	down	-0.48967	1.72049e-09	3.31515e-07	stable
LTB	-1.02037	1.91826e-60	1.24798e-58	down	-0.239874	1.70101e-05	0.000501926	stable
LOC642799	-1.01892	4.92306e-60	3.10545e-58	down	-0.158818	0.00421824	0.0415247	stable
PTPLAD1	-1.01883	2.63111e-33	3.95553e-32	down	-0.0860552	0.306061	0.710671	stable
HLA-DQA1	-1.0181	3.93057e-29	4.82836e-28	down	-0.199151	0.0304603	0.183149	stable
CD52	-1.01728	9.56193e-26	9.89779e-25	down	-0.288371	0.00388597	0.0388779	stable
ANTXRLP1	-1.01672	1.66312e-92	1.98793e-89	down	-0.208411	8.51731e-08	6.84708e-06	stable
LOC100499405	-1.01541	1.63465e-48	5.14646e-47	down	-0.266433	4.63092e-05	0.00112904	stable
AGAP9	-1.01423	7.91274e-67	7.8375e-65	down	-0.215822	2.43887e-05	0.000670812	stable
GPR89A	-1.01219	7.23101e-52	2.74907e-50	down	-0.17096	0.0055191	0.0511261	stable
LOC728554	-1.01199	1.2057e-81	4.10773e-79	down	-0.203706	2.4107e-06	0.000104622	stable
PDPR	-1.01106	5.10393e-65	4.52191e-63	down	-0.161538	0.0018062	0.0213257	stable
PTGER4	-1.0098	6.71574e-47	1.94343e-45	down	-0.238232	0.000336747	0.00556952	stable
LOC100506985	-1.00459	3.10986e-57	1.63669e-55	down	-0.313707	5.77301e-08	4.98324e-06	stable
NOL9	-1.0043	3.80474e-89	2.79502e-86	down	-0.13984	0.000368004	0.00597302	stable
P2RY8	-1.00307	7.63453e-65	6.67175e-63	down	-0.210881	4.63317e-05	0.00112904	stable
DDX10	-1.00003	8.81952e-69	9.95166e-67	down	-0.174195	0.000381196	0.00614331	stable
AKT3	-0.999812	5.68057e-70	7.12831e-68	down	-0.272239	2.90919e-08	3.01713e-06	stable
MIR623	-0.997014	6.21761e-66	5.86209e-64	down	-0.25278	7.5876e-07	4.01426e-05	stable
PLEKHA1	-0.996727	6.44798e-80	1.85604e-77	down	-0.257168	4.37291e-09	6.97717e-07	stable
TRDV1	-0.99654	5.83149e-36	9.89306e-35	down	-0.146272	0.0616816	0.295836	stable
NR1D2	-0.996336	1.69905e-64	1.45415e-62	down	-0.290164	2.84294e-08	2.98862e-06	stable
TBC1D9	-0.996051	7.91694e-48	2.41178e-46	down	-0.161412	0.0120155	0.092341	stable
NPIPA5	-0.994995	8.04453e-54	3.42794e-52	down	-0.14862	0.0115469	0.0896237	stable
TMEM109	-0.994793	5.67713e-69	6.52066e-67	down	-0.0643783	0.181841	0.557385	stable
NPIPA3	-0.99366	5.31523e-52	2.0461e-50	down	-0.131298	0.0292163	0.177779	stable
NIPAL3	-0.992882	4.78367e-94	7.33389e-91	down	-0.121318	0.000992467	0.0131687	stable
HEATR1	-0.992369	2.67076e-55	1.27006e-53	down	-0.231082	6.69845e-05	0.00152189	stable
HEG1	-0.991906	1.13753e-64	9.86738e-63	down	-0.215995	2.59748e-05	0.000707813	stable
NPIPB11	-0.991121	1.57911e-41	3.46604e-40	down	-0.170289	0.0159691	0.114264	stable
OSBPL3	-0.990614	2.03548e-67	2.10481e-65	down	-0.224971	6.00327e-06	0.000217558	stable
SLC4A7	-0.988173	6.22324e-53	2.54129e-51	down	-0.382774	3.2008e-10	9.10201e-08	stable
IL2RB	-0.988162	1.11212e-76	2.47414e-74	down	-0.177569	6.19209e-05	0.00142894	stable
GUSBP2	-0.9873	1.52766e-52	6.08672e-51	down	-0.139726	0.0186716	0.127929	stable
IKZF2	-0.986614	1.00597e-79	2.82646e-77	down	-0.195879	5.12436e-06	0.000191209	stable
EVL	-0.986594	2.47153e-91	2.48999e-88	down	-0.208322	5.14037e-08	4.54279e-06	stable
NOP58	-0.985327	2.24115e-33	3.37792e-32	down	-0.231628	0.00457062	0.0441794	stable
LOC100132815	-0.984411	1.47467e-79	4.11059e-77	down	-0.273972	3.40135e-10	9.51878e-08	stable
THOC3	-0.983601	9.14309e-102	3.58221e-98	down	-0.192407	2.19812e-08	2.4606e-06	stable
DDX11L10	-0.981394	4.21244e-17	2.61624e-16	down	0.00936255	0.939625	0.990348	stable
RPL18A	-0.979813	7.5224e-32	1.05175e-30	down	-0.137896	0.0982655	0.395156	stable
CD84	-0.979396	7.48932e-33	1.09829e-31	down	-0.201757	0.0137707	0.102359	stable
WBP11	-0.979082	8.51435e-61	5.68077e-59	down	-0.162599	0.00210054	0.0240638	stable
LBH	-0.978751	5.05879e-68	5.40547e-66	down	-0.187464	0.000111754	0.00229773	stable
IPO9	-0.976781	3.19423e-59	1.90581e-57	down	-0.119715	0.0256033	0.16153	stable
CAMK1D	-0.974853	7.1476e-28	8.26209e-27	down	-0.592513	2.29778e-10	7.07626e-08	down
TANGO6	-0.970245	1.91668e-81	6.31245e-79	down	-0.207469	6.129e-07	3.39303e-05	stable
TRMT2B	-0.968231	1.83559e-89	1.40708e-86	down	-0.173264	5.08072e-06	0.000190106	stable
SNORD116-15	-0.967041	1.17596e-11	4.14516e-11	down	-0.177429	0.25048	0.648956	stable
ZBTB25	-0.965467	1.83724e-75	3.62934e-73	down	-0.273562	9.54571e-10	2.11696e-07	stable
TTN	-0.964862	2.09724e-73	3.47192e-71	down	-0.154532	0.00055828	0.00839121	stable
CLCC1	-0.964162	2.50901e-64	2.12416e-62	down	-0.168994	0.000701746	0.0100181	stable
KAT6B	-0.963475	1.32572e-65	1.22535e-63	down	-0.175778	0.000344001	0.00566822	stable
ZNF600	-0.96317	1.26868e-41	2.79946e-40	down	-0.243826	0.000406324	0.00647949	stable
ARL17B	-0.962996	5.32681e-28	6.18477e-27	down	-0.0550241	0.536354	0.866944	stable
SMAD3	-0.961259	3.99143e-71	5.41322e-69	down	-0.139503	0.00227367	0.0256471	stable
TLR7	-0.960525	3.14689e-27	3.51263e-26	down	-0.197026	0.0298388	0.18035	stable
C14orf159	-0.957779	4.07974e-42	9.1917e-41	down	-0.322671	2.52715e-06	0.00010854	stable
THOC1	-0.957208	1.37052e-43	3.32598e-42	down	-0.233783	0.000424962	0.00671512	stable
PRKDC	-0.956632	6.29101e-40	1.26905e-38	down	-0.39952	2.42833e-08	2.65426e-06	stable
DPEP2	-0.955929	8.57685e-37	1.50277e-35	down	-0.348827	3.37909e-06	0.000137114	stable
OTTHUMG00000149581	-0.955637	1.66577e-61	1.18542e-59	down	-0.166265	0.00115958	0.0149529	stable
PILRA	-0.9555	2.48294e-26	2.64948e-25	down	-0.185264	0.0443527	0.237033	stable
GRAMD1C	-0.953446	7.8225e-51	2.82182e-49	down	-0.285115	1.76345e-06	8.05985e-05	stable
HCAR2	-0.953307	3.83045e-10	1.11217e-09	down	-0.839659	6.93034e-07	3.71389e-05	down
EIF4B	-0.948464	2.00007e-50	7.02794e-49	down	-0.187383	0.00151044	0.0185061	stable
ALMS1	-0.948407	1.04447e-77	2.52588e-75	down	-0.207417	9.67623e-07	4.9235e-05	stable
HNRNPH1	-0.947047	5.28952e-64	4.39379e-62	down	-0.169288	0.000579207	0.00864496	stable
CD300LB	-0.945565	1.74054e-47	5.21446e-46	down	-0.291671	2.6884e-06	0.000114145	stable
LDB1	-0.944748	2.46769e-60	1.59367e-58	down	-0.122246	0.0168655	0.118927	stable
TMC8	-0.943784	3.15926e-93	4.36863e-90	down	-0.167842	2.51291e-06	0.000108126	stable
CHD6	-0.943152	1.2849e-78	3.29509e-76	down	-0.184161	9.24839e-06	0.000308818	stable
LOC100996286	-0.941754	3.18082e-50	1.10231e-48	down	-0.225463	0.000134161	0.00265175	stable
GIMAP6	-0.941136	3.2989e-63	2.59943e-61	down	-0.14864	0.00255114	0.0281103	stable
ANAPC1	-0.940964	5.73394e-68	6.09916e-66	down	-0.145381	0.0017595	0.0209074	stable
AES	-0.940273	2.12451e-57	1.13077e-55	down	-0.167896	0.00157177	0.0191114	stable
BIRC3	-0.93954	1.08726e-29	1.37193e-28	down	-0.162046	0.0531926	0.268008	stable
PITPNC1	-0.939101	6.51582e-46	1.77831e-44	down	-0.297507	2.54814e-06	0.000109125	stable
TRGV4	-0.939096	1.31291e-34	2.09718e-33	down	-0.205368	0.0068428	0.0601414	stable
INPP4B	-0.937557	1.04826e-71	1.49046e-69	down	-0.299884	4.72957e-11	1.88443e-08	stable
EEF2	-0.93638	1.72071e-47	5.15944e-46	down	-0.191313	0.0016834	0.0201901	stable
PCSK7	-0.935822	1.2001e-94	2.06426e-91	down	-0.21423	1.27345e-09	2.65466e-07	stable
TRBV7-6	-0.93483	4.99476e-74	8.78417e-72	down	-0.188991	1.29299e-05	0.000400639	stable
PMM2	-0.933967	6.24039e-56	3.05619e-54	down	-0.198312	0.000238524	0.00421538	stable
TRBV3-1	-0.933296	7.92127e-68	8.36275e-66	down	-0.176326	0.000142656	0.00278531	stable
TPP2	-0.931801	3.62295e-40	7.39298e-39	down	-0.158976	0.0193531	0.13131	stable
MDN1	-0.930646	1.30788e-90	1.18251e-87	down	-0.148866	3.4868e-05	0.00090604	stable
OTTHUMG00000013953	-0.929626	4.17536e-52	1.6188e-50	down	-0.194211	0.00059841	0.00886776	stable
GPR114	-0.929609	3.23909e-71	4.43554e-69	down	-0.158046	0.000358597	0.00584859	stable
AGAP5	-0.929374	4.86008e-69	5.62804e-67	down	-0.166803	0.000243126	0.00427816	stable
EPHB1	-0.928234	2.14946e-41	4.68004e-40	down	-0.261618	9.14125e-05	0.00195888	stable
LINC00649	-0.927161	5.42413e-57	2.81269e-55	down	-0.199142	0.000164385	0.00312226	stable
MYCBP2	-0.926466	9.2139e-47	2.64143e-45	down	-0.0537671	0.373958	0.770341	stable
NFATC3	-0.924354	1.30761e-67	1.36013e-65	down	-0.139947	0.00226381	0.0255563	stable
CCR4	-0.924274	2.81637e-51	1.0388e-49	down	-0.290032	4.75073e-07	2.75977e-05	stable
RTTN	-0.923998	2.02879e-77	4.8174e-75	down	-0.173025	2.63507e-05	0.00071612	stable
ATP10A	-0.920916	3.09824e-79	8.50185e-77	down	-0.204193	4.53999e-07	2.65264e-05	stable
SNORD116-17	-0.918489	4.84148e-12	1.78753e-11	down	-0.179998	0.210551	0.5999	stable
DDX11L9	-0.917363	3.01497e-18	2.04211e-17	down	0.0122003	0.912486	0.9844	stable
CPA3	-0.916478	7.17687e-38	1.33298e-36	down	-0.132259	0.0570864	0.281099	stable
CDC25B	-0.915854	1.26115e-80	3.85023e-78	down	-0.159517	5.01552e-05	0.0012072	stable
CD180	-0.915183	2.94312e-21	2.41965e-20	down	-0.0195466	0.846102	0.971065	stable
STAG3L1	-0.914828	1.15813e-76	2.56034e-74	down	-0.13068	0.00137884	0.017162	stable
HSH2D	-0.914086	3.16275e-42	7.19506e-41	down	-0.23017	0.000381791	0.00615007	stable
KLRC3	-0.913928	9.80877e-29	1.18287e-27	down	-0.369107	1.21642e-05	0.000382459	stable
NPAT	-0.913735	4.31788e-40	8.78563e-39	down	-0.265191	8.16568e-05	0.00178675	stable
SNORD107	-0.912776	7.51586e-57	3.85484e-55	down	-0.221682	2.24316e-05	0.000626265	stable
SNORD85	-0.912264	6.96462e-13	2.85778e-12	down	-0.0330111	0.809309	0.962119	stable
NAT10	-0.911412	1.21281e-81	4.11208e-79	down	-0.156206	5.45462e-05	0.00128999	stable
OTTHUMG00000018482	-0.911316	8.57782e-65	7.47755e-63	down	-0.167355	0.000360355	0.00587183	stable
DDX18	-0.910474	7.70853e-46	2.09652e-44	down	-0.230078	0.000161086	0.00307283	stable
TMEM181	-0.9102	3.1319e-55	1.4774e-53	down	-0.241214	6.3116e-06	0.000226405	stable
SNORD63	-0.909136	6.34954e-08	1.38514e-07	down	0.0527322	0.774997	0.952666	stable
OTTHUMG00000018126	-0.908514	1.35584e-31	1.87487e-30	down	-0.388361	9.30642e-07	4.77309e-05	stable
SNORD11	-0.90845	8.2279e-14	3.76301e-13	down	-0.0628405	0.630242	0.908742	stable
ANKRD44-IT1	-0.908274	1.01182e-39	2.02487e-38	down	-0.162923	0.0147319	0.107695	stable
RPS16	-0.907659	1.20753e-30	1.59592e-29	down	-0.203743	0.0103872	0.0828565	stable
TECRP1	-0.907179	3.48325e-44	8.71096e-43	down	-0.0643686	0.296671	0.700674	stable
PTPN4	-0.904982	2.49617e-42	5.72294e-41	down	-0.240152	0.000179948	0.00335638	stable
NPIPL3	-0.90495	9.22042e-35	1.48256e-33	down	-0.128831	0.076398	0.339134	stable
TRABD2A	-0.904161	3.34542e-92	3.80531e-89	down	-0.212838	1.14602e-09	2.43436e-07	stable
GPR89C	-0.903494	8.54888e-46	2.31971e-44	down	-0.164021	0.00644014	0.05744	stable
NCL	-0.903068	1.56288e-48	4.92929e-47	down	-0.151931	0.00843771	0.0707975	stable
SMA5	-0.90139	1.00752e-42	2.35277e-41	down	-0.109163	0.0824559	0.355682	stable
OTTHUMG00000152557	-0.901356	2.25758e-52	8.87959e-51	down	-0.311576	2.06449e-08	2.37899e-06	stable
PPIAL4C	-0.901071	5.6872e-65	5.02605e-63	down	-0.0848606	0.0645922	0.305065	stable
LSG1	-0.900993	1.0392e-53	4.40428e-52	down	-0.150704	0.00479957	0.0459767	stable
DDX11L1	-0.899251	1.24793e-17	8.07408e-17	down	0.0102216	0.926733	0.987775	stable
ADAM1A	-0.898195	1.5946e-61	1.14169e-59	down	-0.240204	7.95326e-07	4.17949e-05	stable
TAS2R3	-0.89768	1.47753e-66	1.44722e-64	down	-0.119229	0.00805848	0.0682489	stable
ZAP70	-0.897587	2.03281e-90	1.76988e-87	down	-0.218626	6.47976e-10	1.55433e-07	stable
ITPR1	-0.897137	7.31969e-71	9.70313e-69	down	-0.177517	3.76448e-05	0.000960848	stable
STAG3L2	-0.896899	1.17361e-80	3.59855e-78	down	-0.123672	0.00124804	0.0158473	stable
SMA4	-0.896358	1.0377e-39	2.07432e-38	down	-0.0569963	0.385295	0.77974	stable
EOMES	-0.896254	6.47885e-44	1.59646e-42	down	-0.210866	0.000638091	0.00932258	stable
STAG3L3	-0.895962	3.08579e-81	9.89178e-79	down	-0.126366	0.000897758	0.0121638	stable
RRN3P3	-0.895382	7.76449e-69	8.81764e-67	down	-0.0815	0.0611964	0.29457	stable
ABLIM1	-0.894631	8.82384e-86	4.35164e-83	down	-0.176754	1.33614e-06	6.4368e-05	stable
GGA2	-0.894621	7.05949e-58	3.8895e-56	down	-0.149032	0.00296903	0.0314723	stable
LARS	-0.893062	5.79711e-45	1.5125e-43	down	-0.171417	0.00448866	0.0436145	stable
ZKSCAN8	-0.89218	2.6065e-61	1.81755e-59	down	-0.186754	0.000102816	0.00214969	stable
OTTHUMG00000153157	-0.891965	1.8341e-58	1.05074e-56	down	-0.227609	5.60391e-06	0.000205515	stable
MS4A14	-0.891139	1.02994e-18	7.22228e-18	down	0.0638467	0.547684	0.872504	stable
SCIMP	-0.890351	1.01517e-23	9.48629e-23	down	-0.106604	0.244239	0.641649	stable
ANXA6	-0.889012	1.29433e-37	2.35744e-36	down	0.0805993	0.233267	0.629231	stable
LOC100506123	-0.887844	1.48694e-54	6.69627e-53	down	-0.233489	8.91213e-06	0.000300005	stable
OAS2	-0.885457	2.65816e-07	5.36385e-07	down	0.012715	0.94644	0.991485	stable
LEPROTL1	-0.885171	1.4857e-65	1.35896e-63	down	-0.218806	1.54668e-06	7.22363e-05	stable
NPIPA1	-0.884977	1.72668e-83	7.03878e-81	down	-0.167373	5.99267e-06	0.000217286	stable
SNORD116-14	-0.88427	1.83082e-09	4.8631e-09	down	-0.170042	0.289735	0.693558	stable
SRSF7	-0.882233	1.3349e-36	2.32332e-35	down	-0.241282	0.000469492	0.00729616	stable
MIR29A	-0.88183	4.5818e-21	3.72132e-20	down	-0.488748	9.22894e-07	4.74382e-05	stable
LOC100287497	-0.881618	4.45479e-27	4.92808e-26	down	0.00165239	0.984158	0.997313	stable
MRPS25	-0.881455	2.44976e-72	3.67696e-70	down	-0.239447	1.32926e-08	1.67999e-06	stable
IGHV3-23	-0.879232	1.28283e-09	3.47518e-09	down	0.357968	0.024026	0.154321	stable
FAM78A	-0.879128	5.31095e-73	8.43568e-71	down	-0.0764304	0.0603985	0.291806	stable
FAM159A	-0.878757	9.51897e-77	2.13792e-74	down	-0.169033	1.84852e-05	0.000537358	stable
TRAF3IP3	-0.877934	1.85397e-46	5.21737e-45	down	-0.127254	0.0276188	0.170924	stable
NOL11	-0.877743	4.44479e-33	6.60751e-32	down	-0.228727	0.00180584	0.0213257	stable
IARS	-0.877122	1.07727e-44	2.7717e-43	down	-0.138215	0.0199065	0.134276	stable
OTTHUMG00000155268	-0.876119	2.49516e-65	2.26469e-63	down	-0.0914672	0.0397482	0.219735	stable
KIAA0355	-0.875997	4.02677e-84	1.74221e-81	down	-0.314704	1.01076e-16	8.91023e-13	stable
SCFD2	-0.875548	1.70789e-58	9.8003e-57	down	-0.137911	0.00459555	0.044384	stable
ARHGAP25	-0.875533	8.56052e-46	2.32198e-44	down	-0.156044	0.00746512	0.064478	stable
ANK3	-0.875059	7.25334e-55	3.32809e-53	down	-0.296966	1.23406e-08	1.57883e-06	stable
SYTL2	-0.874338	4.50179e-51	1.64839e-49	down	-0.219359	5.22196e-05	0.00124583	stable
GUSBP3	-0.873659	1.00444e-42	2.34635e-41	down	-0.1115	0.0673076	0.313047	stable
OTTHUMG00000164479	-0.873339	2.77828e-27	3.10757e-26	down	-0.386895	3.63266e-06	0.00014523	stable
LINC00342	-0.872528	3.80738e-58	2.12427e-56	down	-0.264629	9.37709e-08	7.40538e-06	stable
NSUN5P1	-0.872361	2.02495e-98	5.2891e-95	down	-0.121263	9.62163e-05	0.0020389	stable
ITPKB	-0.872084	2.21245e-75	4.33413e-73	down	-0.169661	1.99613e-05	0.000570625	stable
PDXDC2P	-0.871219	3.37579e-73	5.48551e-71	down	-0.140812	0.000512831	0.00782823	stable
DDX47	-0.869768	2.27684e-70	2.92477e-68	down	-0.124733	0.00278912	0.029966	stable
VPRBP	-0.869258	2.54205e-78	6.44866e-76	down	-0.144422	0.000158319	0.00302824	stable
HSPA9	-0.868105	1.41548e-45	3.79413e-44	down	-0.0827963	0.151879	0.506427	stable
TIAM1	-0.867263	2.70426e-64	2.27852e-62	down	-0.221959	9.86605e-07	5.00563e-05	stable
ITGAL	-0.866431	8.19995e-36	1.38081e-34	down	-0.0389536	0.567137	0.880565	stable
ZNF827	-0.864646	9.14467e-90	7.41275e-87	down	-0.179034	1.41239e-07	1.04299e-05	stable
SFMBT2	-0.864486	4.41828e-63	3.44299e-61	down	-0.206941	6.12153e-06	0.000220896	stable
MIR1200	-0.864095	5.52042e-31	7.40005e-30	down	-0.411296	7.82666e-08	6.40324e-06	stable
STAG3L4	-0.864067	1.31558e-62	1.00085e-60	down	-0.182716	6.71307e-05	0.00152463	stable
VPS13C	-0.863322	2.91804e-27	3.26131e-26	down	-0.0935183	0.249608	0.648006	stable
NUP160	-0.861089	2.41229e-59	1.44785e-57	down	-0.178057	0.000181502	0.0033809	stable
PPIAL4A	-0.860273	1.41971e-65	1.30901e-63	down	-0.046479	0.284542	0.687307	stable
MIR573	-0.859676	1.51078e-37	2.74106e-36	down	-0.192369	0.00349012	0.0357441	stable
QRSL1	-0.859058	8.97893e-53	3.62462e-51	down	-0.108962	0.0342789	0.199021	stable
THEM4	-0.85703	1.25384e-89	1.00483e-86	down	-0.255003	1.56837e-13	1.70163e-10	stable
PHOSPHO1	-0.854847	1.01562e-18	7.12539e-18	down	-0.368292	0.00034572	0.00569388	stable
CIRBP	-0.853299	4.28715e-73	6.88707e-71	down	-0.322796	6.70959e-15	1.52639e-11	stable
ZNHIT6	-0.852331	4.20785e-62	3.11712e-60	down	-0.198882	1.30649e-05	0.00040403	stable
RSL1D1	-0.851161	4.83716e-24	4.60552e-23	down	-0.126284	0.145842	0.49472	stable
BMS1	-0.850943	1.05571e-59	6.51371e-58	down	-0.110369	0.0175093	0.122053	stable
CRTAP	-0.850716	1.21554e-39	2.42637e-38	down	-0.230551	0.000255486	0.00444989	stable
NMT2	-0.850713	4.02963e-96	7.89392e-93	down	-0.160701	2.88908e-07	1.83061e-05	stable
ESYT2	-0.850358	3.81758e-69	4.4648e-67	down	-0.141164	0.000665082	0.00960941	stable
EIF3L	-0.84974	3.92139e-51	1.43886e-49	down	-0.183806	0.000459962	0.00717094	stable
OTTHUMG00000021796	-0.847218	9.55459e-44	2.33074e-42	down	-0.053375	0.357429	0.758143	stable
HSP90AB1	-0.846741	2.16601e-24	2.09999e-23	down	0.11167	0.19186	0.573013	stable
OTTHUMG00000163841	-0.845994	2.74028e-61	1.89836e-59	down	-0.242433	1.44781e-07	1.05917e-05	stable
SNORD82	-0.845935	1.81822e-06	3.31291e-06	down	0.235428	0.229283	0.623958	stable
WWP1	-0.844426	3.49239e-41	7.53772e-40	down	-0.227832	0.000186834	0.00346283	stable
JMY	-0.843068	3.42638e-55	1.612e-53	down	-0.204429	3.45878e-05	0.000901751	stable
NPIPB3	-0.841357	5.51255e-36	9.36549e-35	down	-0.120025	0.0691868	0.318836	stable
FRY	-0.841279	5.88364e-30	7.54148e-29	down	-0.477307	5.28245e-10	1.34005e-07	stable
NOG	-0.841059	5.81702e-62	4.26882e-60	down	-0.155693	0.000515959	0.00787086	stable
AKAP11	-0.84036	4.84589e-41	1.03309e-39	down	-0.250541	3.98473e-05	0.00100076	stable
MIR29B2	-0.840063	1.08372e-45	2.926e-44	down	-0.262184	3.8098e-06	0.00015052	stable
PTCD3	-0.839178	1.41355e-53	5.93029e-52	down	-0.154971	0.00191282	0.022264	stable
LY86	-0.83909	1.12498e-17	7.30209e-17	down	-0.255545	0.0140802	0.103955	stable
OTTHUMG00000022014	-0.83871	6.81723e-75	1.28206e-72	down	-0.155482	5.165e-05	0.00123559	stable
ZNF26	-0.837929	1.74901e-63	1.40325e-61	down	-0.220938	6.11578e-07	3.39303e-05	stable
BBS2	-0.8373	9.77724e-63	7.47043e-61	down	-0.168096	0.000147376	0.00286319	stable
CCDC109B	-0.837226	4.89889e-33	7.2596e-32	down	-0.240132	0.000612842	0.00903228	stable
PRKACB	-0.837091	7.32691e-31	9.76224e-30	down	-0.219318	0.00271	0.0293982	stable
NPIPB5	-0.836537	1.36078e-36	2.3672e-35	down	-0.118833	0.0672408	0.31286	stable
MDFIC	-0.835528	2.81699e-61	1.94959e-59	down	-0.257366	1.77639e-08	2.12333e-06	stable
IGHD3-3	-0.835452	3.27996e-12	1.23624e-11	down	0.12036	0.352931	0.754235	stable
TTC9	-0.831151	2.80429e-40	5.75741e-39	down	-0.382777	7.59498e-10	1.75613e-07	stable
RARRES3	-0.829754	7.44291e-26	7.7613e-25	down	-0.158326	0.0504483	0.258553	stable
LOC613037	-0.829235	5.90417e-34	9.14719e-33	down	-0.116796	0.084339	0.360322	stable
PRKX	-0.829001	8.70862e-52	3.28955e-50	down	-0.24396	1.85712e-06	8.41166e-05	stable
RFTN1	-0.828759	4.14184e-92	4.56398e-89	down	-0.230447	1.23043e-12	9.43192e-10	stable
HNRNPA1	-0.828735	4.96752e-43	1.17756e-41	down	-0.159821	0.00563146	0.0519147	stable
CWF19L2	-0.827968	3.93237e-50	1.35519e-48	down	-0.247223	2.29973e-06	0.000100673	stable
MTERFD2	-0.826838	4.56254e-79	1.22811e-76	down	-0.189049	2.14833e-07	1.46383e-05	stable
OXA1L	-0.826205	2.84293e-32	4.0569e-31	down	-0.0426727	0.539697	0.868297	stable
TAF15	-0.825483	9.34934e-55	4.26484e-53	down	-0.112921	0.0190247	0.129719	stable
PTBP1	-0.825237	3.33895e-48	1.0355e-46	down	0.0232291	0.659197	0.921094	stable
ATF7IP2	-0.825038	3.24732e-48	1.00841e-46	down	-0.0664647	0.207331	0.595707	stable
HNRNPA1L2	-0.824187	6.54233e-64	5.38372e-62	down	-0.191974	8.63559e-06	0.000291531	stable
PPIAL4G	-0.82152	3.45133e-60	2.20071e-58	down	-0.0473496	0.286198	0.689305	stable
RBMX	-0.820168	6.05902e-40	1.22295e-38	down	-0.142918	0.0173593	0.121319	stable
AAK1	-0.819965	8.36093e-42	1.8583e-40	down	0.0224102	0.698819	0.930647	stable
C16orf54	-0.819923	7.38982e-34	1.14013e-32	down	-0.149997	0.0254965	0.161047	stable
NBPF8P	-0.819864	2.24678e-62	1.69465e-60	down	-0.178993	4.12763e-05	0.00102932	stable
TRAV1-1	-0.818779	5.74602e-52	2.19635e-50	down	-0.115411	0.0201403	0.135336	stable
NPIPA8	-0.818752	1.8411e-71	2.55089e-69	down	-0.135855	0.000474629	0.00735816	stable
PLGLB1	-0.818295	2.16384e-27	2.43382e-26	down	0.0262409	0.732186	0.941009	stable
LRPPRC	-0.818267	2.76748e-35	4.55688e-34	down	-0.187483	0.00412706	0.0407979	stable
CPPED1	-0.817917	1.69255e-23	1.56769e-22	down	-0.210254	0.0133141	0.0998138	stable
LENG8	-0.817688	4.64861e-72	6.80153e-70	down	-0.135622	0.000436057	0.00686277	stable
SF3B3	-0.817497	8.66417e-48	2.63713e-46	down	-0.100454	0.0564305	0.278921	stable
GLG1	-0.816684	7.48396e-41	1.58258e-39	down	-0.0151397	0.796193	0.958743	stable
HLA-DQB1	-0.816349	2.67374e-19	1.95341e-18	down	-0.158165	0.0981347	0.394901	stable
GUSBP9	-0.816057	1.35442e-37	2.46435e-36	down	-0.0267963	0.665731	0.92242	stable
SNORD94	-0.816048	2.17393e-15	1.16782e-14	down	-0.366826	0.000921893	0.012424	stable
NUP205	-0.815668	6.16956e-47	1.78905e-45	down	-0.11719	0.0278441	0.171804	stable
PIK3IP1	-0.814882	7.43661e-67	7.38665e-65	down	-0.318601	6.14134e-14	9.21502e-11	stable
SP140L	-0.814688	7.00317e-48	2.1371e-46	down	-0.0634474	0.225139	0.619209	stable
LOC100996721	-0.814577	1.29944e-47	3.91125e-46	down	-0.179053	0.000721828	0.010222	stable
TP53	-0.81433	3.60917e-87	2.12108e-84	down	-0.100348	0.00196285	0.0227413	stable
TRGV10	-0.813953	2.29464e-34	3.62105e-33	down	-0.236706	0.000366353	0.00595169	stable
SLC25A6	-0.813607	4.84522e-30	6.24565e-29	down	-0.218129	0.00257157	0.0282881	stable
TAS2R4	-0.813275	2.9451e-74	5.24488e-72	down	-0.203968	7.48562e-08	6.1816e-06	stable
IGHA1	-0.812435	5.17556e-07	1.00925e-06	down	0.29852	0.0947322	0.386799	stable
WDR7	-0.812144	8.86205e-47	2.5447e-45	down	-0.0519528	0.327023	0.73057	stable
LOC150776	-0.811577	1.36993e-64	1.17819e-62	down	-0.086568	0.0373754	0.210546	stable
OTTHUMG00000018091	-0.811511	1.61049e-60	1.05751e-58	down	-0.14588	0.000922867	0.0124323	stable
BLNK	-0.810408	7.36392e-39	1.4342e-37	down	-0.00595316	0.921238	0.986419	stable
ERAP1	-0.810269	8.98816e-44	2.19485e-42	down	-0.120034	0.0309299	0.184869	stable
TRERF1	-0.809254	9.56311e-60	5.92115e-58	down	-0.104476	0.0179696	0.12445	stable
UBA7	-0.809199	1.94137e-54	8.65431e-53	down	-0.0809222	0.087167	0.367484	stable
TAMM41	-0.809182	1.01976e-85	4.95978e-83	down	-0.15858	1.63796e-06	7.58461e-05	stable
PPP3CC	-0.809182	5.76413e-50	1.96284e-48	down	-0.192671	0.000154072	0.00295986	stable
RPS15	-0.809177	2.22154e-19	1.62875e-18	down	-0.0985309	0.296658	0.700674	stable
MAP4K1	-0.807835	8.63721e-72	1.23805e-69	down	-0.169563	1.03092e-05	0.000336589	stable
DDHD1	-0.807535	1.28102e-34	2.04763e-33	down	-0.22344	0.00064962	0.00943628	stable
CD86	-0.806324	5.67498e-22	4.8629e-21	down	-0.097828	0.260803	0.660703	stable
RALGAPA1	-0.805344	3.77173e-41	8.10957e-40	down	-0.137758	0.0171268	0.120218	stable
SUCLG2	-0.804849	3.4931e-47	1.03073e-45	down	-0.177629	0.000744105	0.0104764	stable
HCP5	-0.803102	1.08627e-19	8.11343e-19	down	-0.226379	0.015096	0.109604	stable
SNORD116-18	-0.802917	5.66383e-11	1.83133e-10	down	-0.170324	0.200641	0.585467	stable
MEF2C	-0.802884	7.76569e-44	1.90557e-42	down	-0.21658	9.67274e-05	0.00204789	stable
MIR3687	-0.802869	1.5383e-26	1.65855e-25	down	-0.250628	0.00121191	0.0154721	stable
TNFSF8	-0.802509	1.94784e-23	1.7973e-22	down	-0.634675	2.82423e-13	2.67109e-10	down
ZNF146	-0.802355	1.38888e-32	2.00755e-31	down	-0.244228	0.000319535	0.00533994	stable
PLCB1	-0.800774	3.66197e-62	2.72419e-60	down	-0.293382	2.08951e-11	1.00003e-08	stable
BUB3	-0.800344	7.29411e-44	1.79172e-42	down	-0.09474	0.0837547	0.358935	stable
NPIPB6	-0.800225	4.87211e-57	2.53203e-55	down	-0.115847	0.0105302	0.0837605	stable
XYLT1	-0.799191	1.97573e-51	7.33339e-50	down	-0.351421	4.02593e-12	2.65347e-09	stable
IGHV3-30	-0.799013	4.01508e-09	1.02056e-08	down	0.290794	0.0507187	0.259561	stable
ILF3	-0.798193	7.92243e-61	5.29586e-59	down	-0.173351	6.29372e-05	0.0014453	stable
TAS2R31	-0.798053	3.71936e-40	7.58533e-39	down	-0.121765	0.0363532	0.206686	stable
MIRLET7G	-0.797325	9.63133e-50	3.24835e-48	down	-0.189954	0.000160416	0.00306248	stable
LOC643837	-0.79694	2.7508e-46	7.65264e-45	down	-0.0518318	0.322694	0.7271	stable
ZNF266	-0.796764	9.51066e-53	3.83269e-51	down	-0.251634	2.33644e-07	1.56035e-05	stable
GPR171	-0.796192	9.90192e-13	3.98694e-12	down	-0.34492	0.00439248	0.0428926	stable
MAL	-0.796037	3.01112e-45	7.95032e-44	down	-0.218536	5.03874e-05	0.00121072	stable
LMAN1	-0.794988	4.89622e-17	3.02732e-16	down	-0.0317684	0.751634	0.946186	stable
ZNF337	-0.794335	3.74004e-80	1.10359e-77	down	-0.189898	4.4109e-08	4.20364e-06	stable
KLF2	-0.794062	1.02414e-50	3.65697e-49	down	-0.190366	0.000117772	0.00238599	stable
TRAV2	-0.793996	6.66753e-69	7.62097e-67	down	-0.178224	5.27736e-06	0.000196088	stable
MS4A2	-0.793541	2.96178e-45	7.82591e-44	down	-0.0770832	0.146502	0.496093	stable
MBNL2	-0.792076	1.15134e-35	1.92407e-34	down	-0.0923806	0.139368	0.48227	stable
SPTBN1	-0.791666	3.50588e-33	5.24046e-32	down	0.100819	0.124131	0.451171	stable
GRAP2	-0.789164	2.01192e-32	2.89033e-31	down	0.00398628	0.952011	0.992297	stable
RAD50	-0.78758	4.99601e-33	7.3973e-32	down	-0.166141	0.0113865	0.0886699	stable
PRKCA	-0.787022	1.08538e-28	1.30644e-27	down	-0.0358501	0.616484	0.903054	stable
NSUN6	-0.786444	2.77114e-46	7.70619e-45	down	-0.0833218	0.107678	0.416917	stable
TRAV8-1	-0.786435	1.64806e-61	1.17519e-59	down	-0.160558	0.000144815	0.00282121	stable
SNORD116-20	-0.786377	3.90739e-12	1.45853e-11	down	-0.162539	0.184636	0.561535	stable
OTTHUMG00000162376	-0.786101	5.00111e-51	1.82553e-49	down	-0.169616	0.000484357	0.00747447	stable
FTO	-0.785692	1.92249e-87	1.19772e-84	down	-0.119008	0.00014434	0.00281274	stable
CD244	-0.784402	9.31313e-73	1.44667e-70	down	-0.184334	6.63777e-07	3.5926e-05	stable
SNORD41	-0.784114	3.3083e-07	6.60259e-07	down	0.352969	0.0374606	0.210959	stable
NAAA	-0.783892	5.5994e-29	6.82604e-28	down	-0.254084	0.000385521	0.00620308	stable
LOC101060449	-0.783497	7.70076e-50	2.6047e-48	down	-0.126923	0.00969312	0.0787	stable
HLA-DQA2	-0.783385	1.62405e-49	5.4127e-48	down	-0.114088	0.0205128	0.137176	stable
ITGA6	-0.78335	4.86126e-32	6.85525e-31	down	-0.35909	1.2112e-07	9.16495e-06	stable
HIVEP2	-0.782207	4.49433e-23	4.07186e-22	down	-0.225789	0.0060611	0.0549163	stable
CNNM3	-0.781449	5.94873e-92	6.3564e-89	down	-0.265053	2.10027e-17	3.70293e-13	stable
IL2RA	-0.781279	1.59663e-31	2.20221e-30	down	-0.146061	0.0294311	0.17862	stable
SDAD1	-0.780096	1.55709e-24	1.52072e-23	down	-0.19469	0.0135193	0.100913	stable
NKTR	-0.779939	5.57426e-44	1.37693e-42	down	-0.181654	0.000712603	0.0101218	stable
DDHD2	-0.779865	2.74241e-71	3.77004e-69	down	-0.192893	2.79785e-07	1.7905e-05	stable
HLA-DOA	-0.779531	2.36304e-60	1.52748e-58	down	-0.0738376	0.0795017	0.348025	stable
NUP43	-0.779144	9.88396e-41	2.07887e-39	down	-0.0591807	0.291361	0.695035	stable
YLPM1	-0.779062	6.08498e-60	3.82129e-58	down	-0.146975	0.000564074	0.00845668	stable
SRRM1	-0.778042	1.83685e-44	4.64302e-43	down	-0.0893043	0.0904203	0.376005	stable
RNASE6	-0.777859	2.18622e-11	7.47173e-11	down	-0.43246	0.000666963	0.00962937	stable
RPS2P7	-0.777615	3.47148e-34	5.43439e-33	down	-0.182787	0.0039677	0.0395162	stable
ZZZ3	-0.777303	7.39528e-46	2.01443e-44	down	-0.199855	0.000123703	0.0024805	stable
OTTHUMG00000161873	-0.776942	1.81271e-43	4.38101e-42	down	-0.146687	0.0063283	0.0567223	stable
SSBP2	-0.776371	2.78125e-74	4.96562e-72	down	-0.220191	1.49188e-09	2.98051e-07	stable
ZNF767	-0.776245	4.1596e-65	3.70857e-63	down	-0.162129	4.89873e-05	0.00118516	stable
MPRIP	-0.77596	1.14476e-99	3.50112e-96	down	-0.20483	3.82995e-13	3.37625e-10	stable
IGHV3-66	-0.775737	4.54411e-10	1.30663e-09	down	0.278156	0.0407074	0.223392	stable
OTTHUMG00000066284	-0.775662	7.91708e-25	7.85946e-24	down	-0.0227166	0.769136	0.951022	stable
ELP3	-0.775425	1.90231e-65	1.73553e-63	down	-0.117097	0.00300434	0.0317797	stable
MADD	-0.77513	3.56462e-69	4.17587e-67	down	-0.0480761	0.199558	0.584009	stable
ZNF649	-0.774983	4.38458e-63	3.4205e-61	down	-0.137794	0.000712573	0.0101218	stable
SDHAP1	-0.774083	4.2663e-60	2.70812e-58	down	-0.136175	0.00125541	0.015923	stable
SGPP1	-0.772964	3.59475e-32	5.10599e-31	down	-0.166137	0.0112814	0.0880573	stable
CDC14A	-0.771923	3.06451e-59	1.83151e-57	down	-0.108466	0.0105756	0.0840012	stable
CARD11	-0.770178	2.41444e-81	7.84669e-79	down	-0.165218	5.81566e-07	3.2499e-05	stable
RCC2	-0.76953	2.88354e-39	5.69305e-38	down	-0.0412597	0.467504	0.830871	stable
DYNC1H1	-0.768876	1.39887e-52	5.59255e-51	down	-0.0759584	0.0996297	0.398429	stable
CHST11	-0.768796	4.55637e-47	1.32671e-45	down	-0.276084	6.79691e-08	5.72686e-06	stable
TMEM194A	-0.76845	9.58875e-55	4.36839e-53	down	-0.0560053	0.210081	0.599275	stable
NUP188	-0.76823	4.91834e-75	9.37449e-73	down	-0.108231	0.00194136	0.0225552	stable
MOB3A	-0.767724	2.56676e-31	3.50262e-30	down	-0.0517538	0.432705	0.810215	stable
NBPF16	-0.767631	4.44695e-45	1.16411e-43	down	-0.181767	0.000466007	0.00724999	stable
PPM1K	-0.766403	5.52168e-35	8.97041e-34	down	-0.193312	0.00171686	0.0205009	stable
NAA25	-0.76631	2.6719e-50	9.30062e-49	down	-0.210368	1.25974e-05	0.000392407	stable
MTX3	-0.765847	4.41043e-46	1.21352e-44	down	-0.256754	6.35468e-07	3.47853e-05	stable
NONO	-0.765718	1.22236e-41	2.70025e-40	down	-0.0337738	0.533565	0.865463	stable
CYSLTR2	-0.765689	6.34905e-74	1.10556e-71	down	-0.118642	0.000777764	0.0108314	stable
REPS1	-0.765299	2.48621e-51	9.19427e-50	down	-0.0668725	0.152303	0.50697	stable
FOXP1	-0.764535	2.11899e-59	1.27834e-57	down	-0.191947	6.07779e-06	0.000219694	stable
WDR82	-0.764351	1.65426e-60	1.08323e-58	down	-0.119137	0.00399264	0.0397197	stable
LOC100133315	-0.76417	9.95613e-93	1.21058e-89	down	-0.136931	2.37835e-06	0.000103408	stable
SATB1	-0.764109	2.08721e-55	9.9659e-54	down	-0.201199	6.85456e-06	0.000242308	stable
FUS	-0.763561	3.71467e-65	3.32871e-63	down	-0.158616	5.31348e-05	0.00126461	stable
FAM208B	-0.763394	1.52432e-42	3.52457e-41	down	-0.135038	0.011671	0.0903877	stable
GPR56	-0.762615	3.86561e-55	1.81139e-53	down	-0.138319	0.00184121	0.0216458	stable
OTTHUMG00000040465	-0.7624	9.57004e-44	2.33371e-42	down	-0.09929	0.0577017	0.283074	stable
AHNAK	-0.762139	1.10412e-50	3.9366e-49	down	-0.263828	4.11328e-08	3.97371e-06	stable
SAMHD1	-0.761747	2.87245e-14	1.38276e-13	down	0.0123023	0.908696	0.983787	stable
TMEM66	-0.761345	1.01107e-46	2.89499e-45	down	-0.22542	8.17494e-06	0.000279119	stable
SUMF2	-0.761275	1.51358e-76	3.28438e-74	down	-0.160015	3.22756e-06	0.000132336	stable
CASK	-0.761242	8.43266e-51	3.04037e-49	down	-0.362861	1.28739e-13	1.56182e-10	stable
KIR3DS1	-0.760718	1.06625e-24	1.04981e-23	down	-0.184448	0.0159409	0.114132	stable
RPS3	-0.760161	3.15719e-32	4.49625e-31	down	-0.175294	0.00653904	0.0581236	stable
TGFBI	-0.759825	2.00002e-22	1.75019e-21	down	-0.359409	1.21909e-05	0.000382959	stable
MIR571	-0.759126	9.0084e-51	3.23637e-49	down	-0.136275	0.00371445	0.0375185	stable
OTTHUMG00000151591	-0.759066	9.93781e-25	9.80338e-24	down	-0.246461	0.0012918	0.0163031	stable
MIR548L	-0.7585	5.90484e-38	1.10341e-36	down	-0.0167905	0.769394	0.951022	stable
RNF4	-0.758097	1.57948e-63	1.27303e-61	down	-0.0539102	0.169963	0.538636	stable
LOC100507424	-0.75778	4.57884e-81	1.44804e-78	down	-0.187686	1.09958e-08	1.43603e-06	stable
KIR2DL1	-0.757069	1.19678e-27	1.36615e-26	down	-0.126282	0.0740632	0.332545	stable
KIR2DL3	-0.756853	4.66458e-28	5.43287e-27	down	-0.152746	0.0293396	0.178223	stable
RABL2B	-0.756825	1.94454e-84	8.62481e-82	down	-0.116438	0.000183592	0.00341262	stable
HUWE1	-0.756765	9.63248e-53	3.87514e-51	down	-0.114899	0.0114501	0.0890196	stable
ZNF589	-0.756578	4.5322e-74	7.99061e-72	down	-0.175464	6.3271e-07	3.47254e-05	stable
ZNF154	-0.756506	5.23605e-48	1.60969e-46	down	-0.107881	0.0264957	0.165829	stable
PRPS1	-0.75633	1.47469e-50	5.22875e-49	down	-0.186276	7.99933e-05	0.00175634	stable
ZNF548	-0.755885	1.32165e-75	2.64793e-73	down	-0.156189	5.8222e-06	0.000212526	stable
RBM14	-0.755614	5.82744e-101	2.05484e-97	down	-0.103679	7.92839e-05	0.00174348	stable
MTSS1	-0.754839	8.56555e-42	1.90318e-40	down	-0.106954	0.0456002	0.241431	stable
TARBP1	-0.754785	9.87652e-61	6.55858e-59	down	-0.234947	1.59455e-08	1.9355e-06	stable
PMS2P1	-0.754673	2.26017e-43	5.43265e-42	down	-0.0928208	0.0747023	0.33447	stable
GANAB	-0.754164	1.5342e-49	5.12294e-48	down	0.0135988	0.773163	0.952162	stable
LINC00926	-0.753649	5.35698e-40	1.08717e-38	down	-0.115218	0.0364929	0.207246	stable
TTC37	-0.753359	3.63309e-31	4.91495e-30	down	-0.118785	0.0679879	0.315317	stable
TTC21B	-0.752964	1.29124e-45	3.46639e-44	down	-0.216499	2.00748e-05	0.000572246	stable
ZNF33B	-0.751573	4.52283e-47	1.31749e-45	down	-0.271607	5.66012e-08	4.89177e-06	stable
PTMAP5	-0.751554	3.69063e-31	4.99088e-30	down	-0.0857388	0.186141	0.563739	stable
FLJ45513	-0.75093	8.09255e-47	2.33134e-45	down	-0.222003	8.1769e-06	0.000279119	stable
ACAD11	-0.7502	1.82031e-68	2.01528e-66	down	-0.20547	4.1747e-08	4.00569e-06	stable
RRP1B	-0.75009	2.01064e-54	8.9518e-53	down	-0.148406	0.000780178	0.0108607	stable
MIR639	-0.750075	6.10723e-51	2.2144e-49	down	-0.0423833	0.356858	0.757759	stable
LOC644450	-0.749549	7.76635e-28	8.95383e-27	down	-0.0551965	0.427353	0.807185	stable
PECAM1	-0.749343	5.05691e-18	3.36188e-17	down	-0.15657	0.0873952	0.368182	stable
BMS1P5	-0.748094	1.06038e-38	2.04599e-37	down	-0.180053	0.00136142	0.0170053	stable
RBM26	-0.748027	8.139e-44	1.99301e-42	down	-0.103015	0.0445839	0.237766	stable
TRAF1	-0.747482	1.28877e-53	5.43586e-52	down	-0.149969	0.000755229	0.0105941	stable
GATA3	-0.746897	6.32448e-80	1.82796e-77	down	-0.183232	2.19003e-08	2.45936e-06	stable
CLSTN1	-0.746615	3.75505e-79	1.02246e-76	down	-0.124094	0.000137137	0.00269697	stable
IGHV3-33	-0.745661	6.64647e-12	2.41327e-11	down	0.260122	0.0273217	0.169613	stable
UTP20	-0.745048	1.47757e-60	9.74766e-59	down	-0.129741	0.00131498	0.0165423	stable
ARL14EP	-0.745003	3.99326e-30	5.16349e-29	down	-0.222542	0.00078246	0.0108768	stable
LDLRAP1	-0.744972	1.62186e-70	2.09869e-68	down	-0.147741	3.88516e-05	0.000980531	stable
TXNIP	-0.744872	7.84893e-19	5.55195e-18	down	-0.133044	0.133012	0.470007	stable
EMP3	-0.744331	1.84105e-22	1.61308e-21	down	0.0410732	0.603763	0.897391	stable
CEP78	-0.744003	5.062e-41	1.07754e-39	down	-0.206433	0.000128434	0.0025579	stable
DKFZP586I1420	-0.743818	5.86995e-25	5.86687e-24	down	-0.239546	0.00132509	0.0166398	stable
NT5DC1	-0.743532	2.36004e-43	5.66691e-42	down	-0.2273	1.2461e-05	0.000389189	stable
CD200R1	-0.743441	1.32776e-27	1.51223e-26	down	0.00695208	0.920106	0.986069	stable
SNRNP200	-0.74257	5.20147e-67	5.22541e-65	down	-0.141953	0.000138717	0.00272347	stable
USP53	-0.742466	8.40686e-33	1.2313e-31	down	-0.359056	1.59345e-08	1.9355e-06	stable
CCL4	-0.742189	7.04628e-17	4.30723e-16	down	-0.0228346	0.808564	0.961806	stable
ANKRD44	-0.74191	4.81658e-29	5.89619e-28	down	-0.290496	1.92083e-05	0.00055404	stable
MFSD6	-0.741197	2.45445e-52	9.60574e-51	down	-0.188982	2.88275e-05	0.000772416	stable
EIF5B	-0.74098	1.71435e-30	2.25352e-29	down	-0.14042	0.0307807	0.184274	stable
MRPS6	-0.740823	4.2338e-69	4.91895e-67	down	-0.221228	2.04811e-09	3.81105e-07	stable
TUBGCP4	-0.740171	1.39092e-46	3.94259e-45	down	-0.039008	0.420675	0.80271	stable
PARP1	-0.739029	2.5245e-57	1.3356e-55	down	-0.0758135	0.0680796	0.315576	stable
ALG13	-0.738378	1.62056e-48	5.10437e-47	down	-0.13154	0.005327	0.0498641	stable
HNRNPR	-0.738007	7.00509e-35	1.13203e-33	down	-0.21684	0.000278469	0.00476661	stable
TTC17	-0.737922	1.86997e-40	3.873e-39	down	-0.0819325	0.12515	0.453708	stable
MPHOSPH9	-0.737531	4.50087e-31	6.05292e-30	down	-0.113957	0.0742304	0.33297	stable
MIR4295	-0.736964	8.60849e-15	4.37484e-14	down	-0.0266347	0.793029	0.957705	stable
CYB5B	-0.736818	4.71073e-44	1.1673e-42	down	-0.0235511	0.638735	0.912395	stable
C20orf112	-0.736736	1.63947e-93	2.35959e-90	down	-0.187371	3.43301e-11	1.46731e-08	stable
JAK1	-0.736342	6.6297e-36	1.12121e-34	down	-0.193371	0.000904881	0.0122465	stable
AK2	-0.7357	8.50128e-49	2.71406e-47	down	-0.0534221	0.251461	0.650225	stable
PARP14	-0.735347	2.44197e-07	4.95242e-07	down	-0.0302353	0.846982	0.971113	stable
CASD1	-0.734928	8.08798e-31	1.076e-29	down	-0.193957	0.00254703	0.0280751	stable
DIEXF	-0.734763	1.63568e-59	9.95278e-58	down	-0.172121	2.27484e-05	0.000633605	stable
PRPF19	-0.734734	1.29335e-73	2.19785e-71	down	-0.0754915	0.0255914	0.161498	stable
EPHX2	-0.734352	1.59197e-90	1.42114e-87	down	-0.146365	3.16275e-07	1.97212e-05	stable
SPTAN1	-0.734195	3.22657e-63	2.54527e-61	down	-0.0457022	0.231293	0.626835	stable
WDR36	-0.733917	1.64385e-32	2.36833e-31	down	-0.124176	0.0441605	0.236185	stable
FOXN3	-0.733409	5.30782e-48	1.63104e-46	down	-0.165652	0.000478399	0.00739872	stable
SLC7A5P2	-0.733262	1.21689e-42	2.83417e-41	down	-0.160417	0.00183776	0.0216223	stable
TRIM44	-0.732974	8.68679e-47	2.49641e-45	down	-0.176526	0.000260022	0.00451108	stable
CTSO	-0.732769	3.81584e-42	8.62792e-41	down	-0.236404	6.31978e-06	0.000226584	stable
AFF3	-0.731628	1.1725e-47	3.53672e-46	down	-0.0514018	0.275359	0.677076	stable
RAD51-AS1	-0.731192	6.70851e-67	6.69172e-65	down	-0.224542	1.94871e-09	3.66478e-07	stable
RUNX2	-0.730865	5.90287e-73	9.29214e-71	down	-0.168685	9.72452e-07	4.9445e-05	stable
LOC729040	-0.730622	1.22072e-15	6.71152e-15	down	-0.295152	0.00259312	0.0284586	stable
MORC2	-0.729529	1.21992e-77	2.93625e-75	down	-0.124667	0.000116123	0.0023614	stable
EIF3A	-0.728904	1.95101e-41	4.2611e-40	down	-0.0832037	0.108983	0.419647	stable
MIR181B2	-0.728634	9.15231e-38	1.6848e-36	down	-0.253858	6.18428e-06	0.000222517	stable
TULP3	-0.728444	1.9066e-60	1.24269e-58	down	-0.108148	0.00611409	0.0552871	stable
SNORD21	-0.727447	7.37055e-25	7.33343e-24	down	-0.230612	0.00161426	0.0195203	stable
ATF7IP	-0.727328	7.1222e-32	9.97179e-31	down	0.0436584	0.479671	0.838114	stable
USP24	-0.726951	1.82225e-38	3.48268e-37	down	-0.02765	0.611255	0.90004	stable
FCER2	-0.72488	1.2821e-47	3.86069e-46	down	-0.00867668	0.852513	0.972797	stable
SMG1P1	-0.724834	1.10905e-40	2.32778e-39	down	-0.158195	0.00262076	0.0286816	stable
FBXO21	-0.72419	8.32465e-82	2.8638e-79	down	-0.170404	4.13211e-08	3.98526e-06	stable
RPS5	-0.723154	2.67378e-19	1.95341e-18	down	-0.22726	0.00752123	0.0648514	stable
OTTHUMG00000150514	-0.722681	8.26522e-30	1.05006e-28	down	-0.132147	0.0399513	0.220443	stable
SHPRH	-0.722536	4.92941e-46	1.35215e-44	down	-0.120929	0.0116217	0.0900927	stable
PI4KA	-0.722135	1.60907e-69	1.94976e-67	down	-0.150701	1.92291e-05	0.000554166	stable
USP36	-0.721531	3.71706e-92	4.16093e-89	down	-0.181506	9.46222e-11	3.35329e-08	stable
OFD1	-0.721394	7.88231e-45	2.04144e-43	down	-0.101335	0.0373654	0.210506	stable
TNRC6C	-0.721202	1.96021e-66	1.91203e-64	down	-0.151089	3.51119e-05	0.000911154	stable
LOC728734	-0.720624	1.52807e-61	1.09851e-59	down	-0.111181	0.00388202	0.0388494	stable
CD160	-0.720304	2.45136e-54	1.0866e-52	down	-0.0970604	0.0216141	0.142617	stable
LOC646329	-0.719931	7.81507e-20	5.88513e-19	down	-0.503548	3.4303e-09	5.80132e-07	stable
SMYD2	-0.719823	8.20451e-48	2.4983e-46	down	-0.19733	2.58543e-05	0.000704801	stable
VPS52	-0.719344	6.34777e-54	2.74809e-52	down	-0.0266781	0.527923	0.862881	stable
KAT7	-0.719282	3.90583e-67	3.96332e-65	down	-0.145364	5.61116e-05	0.00131993	stable
MIR4474	-0.71913	7.25181e-54	3.09951e-52	down	-0.0970325	0.0222988	0.145902	stable
LRRN3	-0.718853	2.2961e-42	5.26937e-41	down	-0.171395	0.000738341	0.0104015	stable
TRAV25	-0.718632	6.25644e-52	2.38757e-50	down	-0.152826	0.000493739	0.00760261	stable
ITM2A	-0.718489	6.87676e-28	7.95294e-27	down	-0.238475	0.000391073	0.00627095	stable
ENOSF1	-0.718074	5.13675e-69	5.93867e-67	down	-0.194243	4.95581e-08	4.51378e-06	stable
TPCN1	-0.718056	5.22356e-73	8.31561e-71	down	-0.135284	5.66181e-05	0.00133007	stable
SNORD116-23	-0.717333	6.47213e-10	1.82267e-09	down	-0.132562	0.29491	0.698949	stable
PAFAH2	-0.716989	6.85311e-92	7.21347e-89	down	-0.0857595	0.00160341	0.0194125	stable
EXOSC2	-0.716948	9.07358e-64	7.41478e-62	down	-0.157119	2.83563e-05	0.000762107	stable
LY6G5B	-0.716937	1.37842e-53	5.79261e-52	down	-0.124343	0.00352465	0.0360228	stable
ANKRD20A11P	-0.715957	7.35107e-29	8.91368e-28	down	-0.197001	0.00257479	0.0283014	stable
OTTHUMG00000040699	-0.715797	2.77721e-52	1.08448e-50	down	-0.145797	0.000789742	0.0109571	stable
LOC100506499	-0.714274	1.43846e-80	4.35383e-78	down	-0.116039	0.000152775	0.00294215	stable
SYNRG	-0.714053	1.17989e-45	3.17713e-44	down	-0.0721595	0.128556	0.460624	stable
EIF3C	-0.713564	7.40127e-28	8.54381e-27	down	-0.13424	0.0430928	0.232218	stable
OR52K2	-0.7131	5.42474e-17	3.3418e-16	down	-0.105431	0.242881	0.640648	stable
NUP214	-0.712175	4.402e-44	1.09426e-42	down	-0.0747355	0.123737	0.450364	stable
SUPT16H	-0.711812	1.02705e-29	1.29758e-28	down	-0.0661492	0.296209	0.700257	stable
FUT11	-0.711675	7.4549e-52	2.83114e-50	down	-0.125752	0.0037212	0.0375759	stable
RPS19	-0.711122	5.59256e-23	5.04418e-22	down	-0.157492	0.0352316	0.202332	stable
THADA	-0.710373	7.21248e-60	4.48668e-58	down	-0.162049	3.36941e-05	0.00088171	stable
HACL1	-0.710133	2.26252e-56	1.12763e-54	down	-0.150445	0.000226301	0.00404344	stable
RHOF	-0.709708	7.66956e-53	3.10672e-51	down	-0.0746553	0.0785341	0.345291	stable
GPRIN3	-0.709215	1.43995e-21	1.20749e-20	down	-0.321633	4.12416e-05	0.00102895	stable
GSDMB	-0.708119	1.36098e-59	8.32438e-58	down	-0.111592	0.00402569	0.0399752	stable
DCAF7	-0.70795	5.93068e-40	1.19808e-38	down	0.0341629	0.508083	0.854149	stable
RPSA	-0.706259	5.42192e-27	5.98576e-26	down	-0.225551	0.000823492	0.0113384	stable
TARSL2	-0.706043	1.07354e-60	7.10882e-59	down	-0.187278	1.24739e-06	6.08368e-05	stable
TRBV4-1	-0.705665	1.61187e-50	5.70937e-49	down	-0.132743	0.00246764	0.0273772	stable
TTC39B	-0.705138	4.45505e-65	3.96196e-63	down	-0.180871	7.38759e-07	3.92611e-05	stable
ZNF792	-0.704628	5.42865e-66	5.15269e-64	down	-0.141027	8.25614e-05	0.00180471	stable
SPDYE6	-0.704335	2.61919e-51	9.68097e-50	down	-0.10907	0.0115131	0.0894103	stable
NARS	-0.704252	2.92515e-30	3.8068e-29	down	-0.0945038	0.127305	0.458256	stable
SH2D1A	-0.703738	1.59442e-28	1.90324e-27	down	-0.279332	1.85346e-05	0.000538574	stable
JARID2	-0.703148	6.7571e-42	1.50849e-40	down	-0.165328	0.000954248	0.0127867	stable
METTL16	-0.703062	1.32762e-87	8.43491e-85	down	-0.13379	2.03308e-06	9.08612e-05	stable
PKD1P1	-0.703051	6.78887e-84	2.8669e-81	down	-0.128828	1.03909e-05	0.000339099	stable
TMEM116	-0.70277	2.12383e-65	1.93513e-63	down	-0.135401	0.000165608	0.00314294	stable
SRRM2	-0.70277	4.86815e-43	1.15439e-41	down	-0.0913712	0.0610283	0.293942	stable
CENPC1	-0.702701	8.01632e-37	1.40631e-35	down	-0.174779	0.00137764	0.0171503	stable
SNORD27	-0.702261	4.84878e-38	9.09927e-37	down	-0.116792	0.02801	0.172399	stable
NUP93	-0.701906	1.09237e-73	1.8653e-71	down	-0.094802	0.00341033	0.0351277	stable
RHOH	-0.701881	2.20334e-40	4.54612e-39	down	0.00590347	0.907451	0.983614	stable
DET1	-0.701856	2.80925e-87	1.66567e-84	down	-0.140302	6.90487e-07	3.70306e-05	stable
PCID2	-0.701717	4.16362e-55	1.94458e-53	down	-0.107316	0.00850627	0.0711949	stable
ANAPC1P1	-0.701643	8.78811e-69	9.93212e-67	down	-0.105517	0.00210124	0.0240639	stable
EXOSC10	-0.701585	1.46648e-65	1.34487e-63	down	-0.0847097	0.0172151	0.12073	stable
BANK1	-0.701013	3.30868e-22	2.8634e-21	down	0.0394417	0.599307	0.895592	stable
SDHAP2	-0.700521	3.72967e-60	2.37175e-58	down	-0.122558	0.00132287	0.0166149	stable
KIR2DL2	-0.699978	7.54231e-23	6.75265e-22	down	-0.151195	0.0406793	0.223255	stable
NCOA5	-0.699385	1.67125e-59	1.01517e-57	down	-0.067963	0.0752233	0.335785	stable
MED1	-0.698845	1.41987e-27	1.61532e-26	down	0.0743963	0.254361	0.653176	stable
LINC00299	-0.698768	1.67216e-65	1.52754e-63	down	-0.166663	3.49085e-06	0.000140597	stable
NOMO2	-0.698732	1.13105e-37	2.07289e-36	down	-0.0890702	0.0937763	0.384276	stable
ZBTB24	-0.698677	2.06185e-50	7.23784e-49	down	-0.105132	0.0153291	0.110878	stable
ASCC3	-0.69843	3.22642e-25	3.25658e-24	down	-0.100087	0.147612	0.498113	stable
MRPS27	-0.696313	1.41648e-60	9.36221e-59	down	-0.0885398	0.0184766	0.126939	stable
TMEM259	-0.696249	9.52323e-53	3.83556e-51	down	-0.181112	1.79604e-05	0.000523829	stable
LINC00954	-0.69618	2.07039e-60	1.34324e-58	down	-0.202927	1.23831e-07	9.3201e-06	stable
NOMO3	-0.694626	4.56702e-37	8.12718e-36	down	-0.0901546	0.0915185	0.378721	stable
CSF1R	-0.694613	1.09338e-36	1.90863e-35	down	-0.110155	0.0408365	0.223822	stable
HNRNPA1P33	-0.693951	3.6044e-41	7.7732e-40	down	-0.0735372	0.138418	0.480523	stable
RPA1	-0.693717	3.36987e-37	6.02569e-36	down	-0.167461	0.00176141	0.0209195	stable
LOC100132741	-0.693068	6.41832e-43	1.51132e-41	down	-0.102661	0.0333201	0.195088	stable
TRBV4-2	-0.692893	5.29158e-39	1.03431e-37	down	-0.104439	0.0426689	0.230656	stable
HLA-DOB	-0.692019	1.16527e-42	2.71573e-41	down	-0.00506344	0.916314	0.985204	stable
TYW1	-0.692015	2.5345e-75	4.95126e-73	down	-0.120384	0.000131827	0.00261442	stable
TUBB	-0.69186	5.19496e-27	5.73699e-26	down	0.109537	0.0947843	0.386874	stable
CRTC3	-0.691776	2.63039e-38	4.99604e-37	down	-0.231688	1.12422e-05	0.000361365	stable
U2AF2	-0.691614	4.09065e-58	2.27692e-56	down	-0.0382221	0.319608	0.724377	stable
NPIPL1	-0.690919	7.78498e-47	2.24824e-45	down	-0.109827	0.0152024	0.110201	stable
G3BP1	-0.69023	5.271e-47	1.53163e-45	down	-0.0629559	0.161164	0.523238	stable
USPL1	-0.688976	8.77232e-44	2.14363e-42	down	-0.0919276	0.0517291	0.262888	stable
HNRNPA1P8	-0.688893	1.67673e-31	2.30954e-30	down	-0.0622388	0.291366	0.695035	stable
SLC39A10	-0.6885	1.28047e-40	2.67404e-39	down	-0.197793	8.31577e-05	0.00181508	stable
MAF	-0.687619	5.09553e-39	9.96816e-38	down	-0.278045	9.90665e-08	7.74553e-06	stable
RUNX3	-0.687088	3.3283e-61	2.28774e-59	down	-0.176687	2.18813e-06	9.66271e-05	stable
HEATR6	-0.686868	1.62202e-42	3.74557e-41	down	-0.0795791	0.0977038	0.393893	stable
TCERG1	-0.686406	6.12979e-45	1.59694e-43	down	-0.176801	0.000149721	0.00289837	stable
ARHGEF9	-0.685853	2.62577e-85	1.23452e-82	down	-0.149369	1.27981e-07	9.54078e-06	stable
NOB1	-0.685663	1.42196e-50	5.04432e-49	down	-0.139655	0.00105255	0.0138075	stable
NOMO1	-0.685415	1.22793e-38	2.36605e-37	down	-0.0880691	0.0857222	0.363895	stable
NPM1	-0.684871	1.4089e-26	1.52182e-25	down	-0.173569	0.0083534	0.0702409	stable
CEP85L	-0.684234	3.15126e-32	4.48872e-31	down	-0.208509	0.000347044	0.00570636	stable
MAP3K4	-0.68422	1.45343e-76	3.16359e-74	down	-0.128265	3.06891e-05	0.000813335	stable
CLEC7A	-0.683644	3.8626e-12	1.44263e-11	down	-0.384037	0.000352823	0.00578117	stable
TDP1	-0.683026	6.45722e-61	4.3494e-59	down	-0.131947	0.00035266	0.00577983	stable
SNORD116-24	-0.682639	1.3374e-07	2.80373e-07	down	-0.14927	0.294398	0.698547	stable
USP10	-0.68222	2.84655e-34	4.468e-33	down	-0.0776624	0.160046	0.521191	stable
TSPYL2	-0.682093	8.3318e-78	2.04022e-75	down	-0.148193	1.10315e-06	5.48253e-05	stable
BACE1-AS	-0.681902	1.62476e-57	8.72018e-56	down	-0.0597306	0.118047	0.439433	stable
CDK5RAP1	-0.68187	1.17667e-85	5.64506e-83	down	-0.127307	4.83401e-06	0.000183284	stable
ADHFE1	-0.6815	4.90051e-66	4.66395e-64	down	-0.181659	2.04636e-07	1.40658e-05	stable
HIST1H4E	-0.681133	3.1306e-17	1.9651e-16	down	-0.0450346	0.598026	0.895003	stable
MGAT5	-0.681125	1.27655e-45	3.42956e-44	down	0.0142602	0.752545	0.946589	stable
SNORD69	-0.680389	1.58252e-09	4.23447e-09	down	-0.0358115	0.770868	0.951249	stable
RNF157	-0.680262	1.3988e-43	3.39345e-42	down	-0.232188	1.0772e-06	5.37724e-05	stable
KLRC2	-0.679989	1.14366e-27	1.3072e-26	down	-0.281267	1.22998e-05	0.000384955	stable
DENND4C	-0.679828	1.30677e-31	1.80913e-30	down	-0.084021	0.148325	0.499442	stable
PILRB	-0.679752	4.63831e-73	7.43426e-71	down	-0.097676	0.0020005	0.0231053	stable
SFI1	-0.679513	3.26593e-117	2.30324e-112	down	-0.135023	6.88766e-11	2.59753e-08	stable
MIR548C	-0.679461	1.30396e-18	9.077e-18	down	-0.178368	0.0287204	0.175668	stable
UBIAD1	-0.679326	1.92445e-81	6.31245e-79	down	-0.0970945	0.00074686	0.0105045	stable
FASLG	-0.679288	1.2352e-41	2.72729e-40	down	-0.140129	0.0038274	0.0384337	stable
OXCT1	-0.679069	5.76825e-44	1.42335e-42	down	-0.103106	0.0265434	0.166009	stable
SNORA70	-0.67887	4.29043e-40	8.73229e-39	down	-0.154808	0.00186576	0.0218533	stable
REREP3	-0.678744	9.35246e-49	2.9831e-47	down	-0.195541	7.61421e-06	0.000263969	stable
WDR43	-0.67861	1.42621e-26	1.53982e-25	down	-0.212841	0.00113937	0.0147245	stable
SUPV3L1	-0.678285	2.03641e-50	7.15209e-49	down	-0.140315	0.000903351	0.0122302	stable
RPS4XP21	-0.678089	6.42572e-40	1.29586e-38	down	-0.0414412	0.402318	0.79167	stable
MIR484	-0.678055	1.93261e-46	5.43434e-45	down	-0.23673	1.94002e-07	1.34927e-05	stable
SART3	-0.678032	9.35257e-65	8.14286e-63	down	-0.0540906	0.118157	0.439634	stable
DNMT1	-0.67707	1.98953e-55	9.5124e-54	down	-0.0643861	0.0991052	0.397046	stable
OTTHUMG00000154698	-0.677015	5.46506e-30	7.02282e-29	down	-0.181104	0.00265748	0.0289665	stable
SIDT2	-0.676652	5.40876e-33	7.98163e-32	down	-0.130304	0.0208554	0.138845	stable
PSMD6-AS2	-0.676469	3.48402e-19	2.52755e-18	down	-0.207152	0.00943927	0.0771362	stable
AGFG2	-0.675899	1.08085e-90	1.00296e-87	down	-0.144163	4.64681e-08	4.33474e-06	stable
TNRC6A	-0.675642	6.95094e-49	2.22819e-47	down	-0.0256367	0.548157	0.872638	stable
XCL1	-0.675317	5.1431e-48	1.5818e-46	down	-0.133084	0.00224843	0.0254112	stable
SNORD116-8	-0.675234	6.02158e-07	1.16454e-06	down	-0.220569	0.13961	0.482651	stable
TRAJ25	-0.675202	7.14039e-58	3.931e-56	down	-0.139088	0.000252844	0.00441151	stable
NBPF24	-0.675104	1.74217e-32	2.50741e-31	down	-0.145045	0.0108029	0.0854188	stable
ECH1	-0.674674	8.94681e-24	8.39013e-23	down	0.0153574	0.824357	0.966119	stable
PARP12	-0.674526	7.35896e-12	2.65923e-11	down	0.00159627	0.988034	0.997802	stable
SRSF5	-0.674304	4.02177e-43	9.5723e-42	down	-0.213804	6.48216e-06	0.00023123	stable
SLC9A3R1	-0.674047	8.7886e-48	2.67225e-46	down	-0.121572	0.00526951	0.0494638	stable
OTTHUMG00000162476	-0.6736	1.52769e-28	1.82451e-27	down	0.0138169	0.822127	0.965859	stable
MSI2	-0.673254	4.11829e-59	2.44268e-57	down	-0.159205	2.10732e-05	0.000595411	stable
POLA2	-0.672617	1.84039e-45	4.91071e-44	down	-0.160583	0.000387003	0.00622124	stable
XCL2	-0.672568	1.30636e-48	4.13688e-47	down	-0.152634	0.000399351	0.00638627	stable
PMS2P5	-0.67162	2.82363e-44	7.08904e-43	down	-0.085346	0.0617662	0.29608	stable
TCL1A	-0.670853	3.88676e-26	4.10215e-25	down	0.00731086	0.91014	0.983939	stable
EIF3CL	-0.670785	9.1871e-28	1.05556e-26	down	-0.126333	0.0433135	0.232977	stable
OTTHUMG00000151104	-0.670667	4.14884e-25	4.17507e-24	down	0.0366146	0.581662	0.887725	stable
STT3A	-0.670299	5.3407e-29	6.52534e-28	down	0.0688368	0.255958	0.655239	stable
AGAP8	-0.670146	2.33322e-59	1.40158e-57	down	-0.101328	0.00590988	0.0538757	stable
ITPR3	-0.669742	3.82643e-86	2.02744e-83	down	-0.14926	5.18256e-08	4.56862e-06	stable
OGFOD1	-0.669642	2.20201e-47	6.56349e-46	down	-0.0114353	0.791565	0.957244	stable
PREPL	-0.669556	1.70865e-42	3.94175e-41	down	-0.0811229	0.0834785	0.358405	stable
CEP95	-0.669223	1.13862e-48	3.61219e-47	down	-0.135123	0.00157987	0.0191961	stable
RPRD2	-0.669018	1.02631e-29	1.29687e-28	down	0.0368272	0.535831	0.866627	stable
DPF2	-0.66795	1.37097e-53	5.76533e-52	down	-0.0576032	0.144638	0.492373	stable
NBAS	-0.667846	5.8385e-40	1.18013e-38	down	-0.0149148	0.75929	0.94879	stable
LOC440354	-0.667575	1.41425e-35	2.35729e-34	down	-0.133527	0.0116753	0.0903959	stable
RPTOR	-0.667101	1.52964e-74	2.79468e-72	down	-0.171494	3.30966e-08	3.34874e-06	stable
DPH6	-0.667011	1.44863e-58	8.38767e-57	down	-0.181162	1.37513e-06	6.58818e-05	stable
MFNG	-0.666982	1.37729e-76	3.00713e-74	down	-0.136673	5.49743e-06	0.000202435	stable
ACSL5	-0.666722	3.35319e-26	3.55071e-25	down	0.153626	0.0173729	0.12139	stable
RIC3	-0.666592	8.05684e-66	7.53571e-64	down	-0.153483	6.755e-06	0.00023975	stable
PIGL	-0.666499	3.30085e-88	2.23833e-85	down	-0.199699	2.32975e-13	2.34715e-10	stable
PVRIG	-0.666476	5.71052e-70	7.15316e-68	down	-0.161616	6.8518e-07	3.68019e-05	stable
LY75-CD302	-0.666404	2.0749e-21	1.72313e-20	down	-0.18609	0.0112345	0.0878173	stable
ITGA5	-0.666175	2.19174e-21	1.81695e-20	down	-0.30469	3.90436e-05	0.000984437	stable
FAM53B	-0.665876	4.63252e-55	2.15928e-53	down	-0.133169	0.000615206	0.0090564	stable
LOC595101	-0.665546	1.01542e-34	1.62936e-33	down	-0.129702	0.0155983	0.112306	stable
DGKE	-0.665317	1.10374e-50	3.9366e-49	down	-0.184552	9.20093e-06	0.000307789	stable
ATR	-0.664611	5.85926e-33	8.62117e-32	down	-0.181237	0.00113303	0.0146645	stable
LUC7L3	-0.663977	3.13493e-30	4.07529e-29	down	-0.140514	0.0165638	0.117318	stable
TBC1D4	-0.663045	6.27816e-77	1.41909e-74	down	-0.169544	1.70662e-08	2.04339e-06	stable
TTC27	-0.662709	5.71701e-60	3.59662e-58	down	-0.122596	0.000714927	0.0101426	stable
ERMP1	-0.662433	1.31363e-53	5.53732e-52	down	-0.0808737	0.0392138	0.217694	stable
CCSER2	-0.662405	4.60927e-39	9.03445e-38	down	-0.0915095	0.0627846	0.299476	stable
XPO4	-0.662069	8.84516e-43	2.07032e-41	down	-0.200485	1.78542e-05	0.000521595	stable
IFI6	-0.661801	0.000911786	0.00125116	down	0.209385	0.346854	0.749216	stable
SLFN13	-0.661568	3.87387e-28	4.52762e-27	down	-0.0163743	0.788107	0.956286	stable
MIR590	-0.661183	1.55839e-22	1.36967e-21	down	-0.232353	0.0010281	0.0135397	stable
UBE2Q2	-0.661103	4.52841e-33	6.72534e-32	down	-0.135204	0.0140399	0.103723	stable
CCDC6	-0.660978	7.63113e-23	6.82524e-22	down	0.0479753	0.490298	0.843905	stable
PAN2	-0.660394	7.08873e-79	1.87939e-76	down	-0.0982693	0.000645127	0.00939423	stable
ATP10D	-0.660378	1.38063e-34	2.20286e-33	down	0.0054978	0.91753	0.98543	stable
PABPC4	-0.660275	5.00431e-66	4.75632e-64	down	-0.117333	0.000454155	0.00709849	stable
PIGU	-0.660173	4.54505e-56	2.23678e-54	down	-0.0672711	0.0747398	0.334574	stable
ATXN7L1	-0.659898	5.72e-49	1.84197e-47	down	-0.0398352	0.339	0.741457	stable
PDXDC1	-0.659433	1.34026e-59	8.20481e-58	down	-0.0853229	0.0179346	0.12428	stable
KIR2DS4	-0.659277	3.0194e-21	2.48063e-20	down	-0.156986	0.0311731	0.185866	stable
OTTHUMG00000155524	-0.659248	1.52814e-14	7.56749e-14	down	-0.485721	2.27878e-07	1.532e-05	stable
IL18BP	-0.658918	1.16546e-75	2.35506e-73	down	-0.117584	8.35958e-05	0.00182239	stable
EP400	-0.658878	7.19351e-86	3.6497e-83	down	-0.0957785	0.000328151	0.00545677	stable
SMYD4	-0.65878	1.25913e-81	4.24871e-79	down	-0.154064	5.23863e-08	4.60653e-06	stable
LINC00843	-0.658352	5.4777e-57	2.8363e-55	down	-0.0864964	0.0202284	0.135786	stable
MIR32	-0.658098	1.00429e-44	2.58677e-43	down	-0.156884	0.000459299	0.00716301	stable
LINC00969	-0.657664	1.78227e-56	8.92691e-55	down	-0.175882	3.64282e-06	0.000145389	stable
FARS2	-0.65756	9.32724e-79	2.4453e-76	down	-0.138412	1.80063e-06	8.19262e-05	stable
TRBV6-1	-0.657416	8.58814e-69	9.72169e-67	down	-0.127923	7.52485e-05	0.00167405	stable
RFXAP	-0.656736	8.07882e-32	1.12731e-30	down	-0.186064	0.000955534	0.0127966	stable
ZNF512	-0.656656	5.44812e-45	1.42303e-43	down	0.0100615	0.81928	0.965175	stable
OTTHUMG00000159333	-0.656464	4.34523e-59	2.57295e-57	down	-0.205927	2.43047e-08	2.65426e-06	stable
NBPF9	-0.656193	2.9762e-26	3.1591e-25	down	-0.144053	0.0232007	0.150177	stable
MIR570	-0.655921	1.05778e-30	1.40195e-29	down	-0.10942	0.055939	0.277484	stable
CCDC50	-0.655825	9.1665e-26	9.50241e-25	down	-0.102882	0.108201	0.418005	stable
CD1C	-0.655496	5.48794e-68	5.84631e-66	down	-0.122909	0.000155175	0.00297457	stable
PBXIP1	-0.655152	1.77767e-71	2.47271e-69	down	-0.142487	5.40157e-06	0.000199756	stable
GPATCH8	-0.655144	1.7959e-50	6.34122e-49	down	-0.110561	0.00656675	0.0583111	stable
ZMAT1	-0.655073	1.24545e-30	1.6445e-29	down	-0.129415	0.0239726	0.154085	stable
TSHZ1	-0.654399	1.56584e-41	3.43904e-40	down	-0.178061	0.000151354	0.00291957	stable
TMEM243	-0.654328	9.43152e-43	2.2061e-41	down	-0.24951	8.64741e-08	6.89866e-06	stable
PHC1	-0.653977	6.73238e-89	4.84477e-86	down	-0.0920965	0.000327451	0.00544899	stable
GNB2L1	-0.65337	1.03239e-39	2.06486e-38	down	-0.125755	0.00893322	0.0739347	stable
KDM1A	-0.653197	1.89764e-51	7.05841e-50	down	-0.0777584	0.0511123	0.260768	stable
GTF3C2	-0.653123	3.70242e-68	3.99855e-66	down	-0.108938	0.000724744	0.0102571	stable
AMD1	-0.652594	2.49285e-30	3.25562e-29	down	-0.172075	0.00284406	0.030482	stable
IKZF1	-0.652352	1.30808e-42	3.03952e-41	down	-0.139307	0.00236212	0.0264209	stable
MS4A7	-0.65235	1.32142e-10	4.07319e-10	down	0.0316815	0.773931	0.952401	stable
FXYD5	-0.65234	7.9581e-38	1.47111e-36	down	-0.0484484	0.326803	0.730508	stable
SAE1	-0.651524	5.10173e-55	2.37328e-53	down	-0.0118825	0.752596	0.946589	stable
TCTN3	-0.651429	2.3702e-69	2.82354e-67	down	-0.107461	0.000696865	0.00996048	stable
RFX7	-0.651328	7.34998e-33	1.07808e-31	down	-0.144788	0.00790128	0.0673299	stable
GCN1L1	-0.650845	9.93826e-86	4.86719e-83	down	-0.107367	4.95012e-05	0.00119431	stable
NPC1	-0.650383	1.5623e-39	3.10799e-38	down	-0.0576417	0.22796	0.622246	stable
IKBKAP	-0.649608	1.21082e-61	8.776e-60	down	-0.0786983	0.0228233	0.148389	stable
OTTHUMG00000032185	-0.649443	6.06732e-47	1.76085e-45	down	-0.0664415	0.116536	0.436156	stable
TAS2R43	-0.64936	1.88202e-28	2.23858e-27	down	-0.074708	0.208857	0.597974	stable
IGHV3-53	-0.648844	1.85891e-10	5.62787e-10	down	0.263709	0.0176988	0.123066	stable
CLYBL	-0.648753	3.79325e-71	5.15436e-69	down	-0.164263	1.56699e-07	1.12345e-05	stable
ELMO1	-0.648465	4.02022e-33	5.99024e-32	down	-0.298413	5.82767e-08	5.01813e-06	stable
PSIP1	-0.647766	1.88182e-25	1.9242e-24	down	-0.188002	0.00334776	0.0346332	stable
NOLC1	-0.647533	3.77573e-51	1.38758e-49	down	-0.078652	0.0475417	0.248502	stable
S1PR5	-0.647497	6.29078e-48	1.92805e-46	down	-0.180046	1.92915e-05	0.000555077	stable
TMEM14E	-0.647147	9.48084e-24	8.87703e-23	down	-0.26471	8.35073e-05	0.00182102	stable
PEBP1	-0.646593	5.99579e-54	2.5973e-52	down	-0.154305	6.08483e-05	0.00140768	stable
SIK3-IT1	-0.646367	1.81094e-37	3.27301e-36	down	-0.225957	6.44407e-06	0.00023022	stable
MGC27345	-0.64554	1.91212e-60	1.24514e-58	down	-0.16111	5.18215e-06	0.00019316	stable
PPP1R3E	-0.644901	8.68744e-45	2.24337e-43	down	-0.0897487	0.0392861	0.217909	stable
EIF3G	-0.644706	6.15281e-37	1.08805e-35	down	-0.110285	0.026764	0.167107	stable
SF3A3	-0.644634	1.08434e-37	1.98781e-36	down	-0.0642778	0.189361	0.568801	stable
LOC285074	-0.644594	9.00981e-32	1.25523e-30	down	-0.0930448	0.0904963	0.376124	stable
TRBV6-9	-0.64442	1.05789e-60	7.01181e-59	down	-0.074749	0.0312159	0.186058	stable
PFN1P2	-0.644209	1.70019e-35	2.82456e-34	down	-0.132209	0.00979787	0.0793677	stable
FCGR3B	-0.644065	1.46303e-10	4.48635e-10	down	-0.339725	0.00202193	0.0233223	stable
KIAA1919	-0.644029	1.24714e-54	5.63539e-53	down	-0.106106	0.0048967	0.0466473	stable
DNAJC10	-0.642927	2.26819e-22	1.9797e-21	down	-0.114136	0.0965231	0.391213	stable
COG5	-0.642698	2.12296e-33	3.2087e-32	down	-0.0573083	0.279065	0.681269	stable
EFTUD2	-0.642398	1.83372e-34	2.90801e-33	down	-0.0111656	0.829256	0.967222	stable
PHF15	-0.642181	7.27217e-54	3.10633e-52	down	-0.226614	5.47166e-09	8.24611e-07	stable
MIR142	-0.641993	1.29861e-18	9.04069e-18	down	-0.06404	0.404247	0.792931	stable
SH3YL1	-0.641743	1.91722e-72	2.9077e-70	down	-0.181498	3.4234e-09	5.80132e-07	stable
TMEM138	-0.641276	2.30304e-35	3.80814e-34	down	-0.077669	0.126992	0.457538	stable
ZNF507	-0.640893	1.19589e-38	2.30495e-37	down	-0.118785	0.013411	0.100306	stable
AMPD2	-0.640657	1.51922e-53	6.35846e-52	down	-0.175733	5.01422e-06	0.000188195	stable
C15orf41	-0.640444	1.62105e-68	1.80318e-66	down	-0.0831958	0.00796379	0.0677071	stable
ZNF506	-0.640427	3.2417e-37	5.79798e-36	down	-0.224384	6.76422e-06	0.000239956	stable
TMSB10	-0.639051	8.70991e-20	6.54292e-19	down	0.00787044	0.91477	0.984831	stable
STRBP	-0.639016	3.13449e-47	9.26074e-46	down	-0.0715585	0.0845706	0.360921	stable
PREP	-0.638737	1.54158e-37	2.79622e-36	down	-0.0494546	0.309203	0.713686	stable
HMGN3	-0.638532	5.50792e-53	2.25834e-51	down	-0.19427	5.59302e-07	3.15045e-05	stable
IKZF5	-0.638337	1.19582e-33	1.82715e-32	down	-0.138498	0.00843754	0.0707975	stable
HERC2P2	-0.638243	1.44702e-32	2.08944e-31	down	0.0045193	0.932573	0.989046	stable
DDX11L2	-0.638094	1.74001e-15	9.4364e-15	down	0.00892658	0.916793	0.985349	stable
RBM28	-0.637645	4.63647e-77	1.07206e-74	down	-0.104009	0.000252657	0.00440933	stable
ERN1	-0.637467	1.22677e-27	1.39948e-26	down	-0.27566	5.08876e-06	0.000190183	stable
SNX29P1	-0.637262	6.1583e-60	3.86389e-58	down	-0.114833	0.000979546	0.0130439	stable
UBAP2L	-0.637224	2.30751e-39	4.56729e-38	down	-0.0345858	0.461296	0.826734	stable
ARHGAP17	-0.637157	3.29891e-33	4.93737e-32	down	0.00816638	0.87671	0.976614	stable
FMNL3	-0.637044	8.40008e-85	3.82193e-82	down	-0.114611	1.22977e-05	0.000384955	stable
MIR1204	-0.637017	1.52796e-58	8.82528e-57	down	-0.210471	5.90356e-09	8.78348e-07	stable
PLEKHO1	-0.636933	9.87186e-52	3.71303e-50	down	-0.150773	0.000114197	0.00233293	stable
TAPBPL	-0.636588	1.68968e-52	6.7171e-51	down	-0.0769882	0.0443044	0.236829	stable
PACS1	-0.636186	6.62664e-40	1.33523e-38	down	-0.323418	1.98115e-11	9.8392e-09	stable
NUP155	-0.635835	5.0567e-38	9.48441e-37	down	-0.0677194	0.158549	0.518591	stable
AATF	-0.635182	8.67951e-26	9.00684e-25	down	0.0481652	0.43645	0.812699	stable
DUSP6	-0.634774	4.92266e-19	3.5374e-18	down	-0.256107	0.000699726	0.00999125	stable
BMPR1A	-0.63448	3.78663e-47	1.10945e-45	down	-0.180664	1.54343e-05	0.000463378	stable
OTTHUMG00000014086	-0.634063	1.32022e-41	2.90865e-40	down	-0.156278	0.000574183	0.00857904	stable
OTTHUMG00000162808	-0.633813	3.49131e-14	1.66318e-13	down	-0.270208	0.00275654	0.02973	stable
HIGD2A	-0.633521	1.16776e-27	1.33431e-26	down	-0.0211586	0.719851	0.937262	stable
RAB11FIP1	-0.633087	2.14588e-21	1.78019e-20	down	-0.156338	0.0248485	0.15803	stable
C14orf1	-0.632826	7.79896e-38	1.44207e-36	down	-0.00830137	0.862369	0.974971	stable
FAM43A	-0.632682	2.63681e-56	1.3077e-54	down	-0.0702286	0.0515972	0.262539	stable
CHD3	-0.632424	2.29389e-69	2.7419e-67	down	-0.151251	1.13719e-06	5.60887e-05	stable
PLEKHG3	-0.632003	1.35181e-54	6.09552e-53	down	-0.247605	8.28127e-11	3.01041e-08	stable
PRKCSH	-0.631918	2.99693e-49	9.78482e-48	down	-0.0391435	0.324527	0.72871	stable
SRPR	-0.631491	7.68522e-27	8.41984e-26	down	0.0134577	0.822377	0.965928	stable
OTTHUMG00000162847	-0.631297	4.77029e-66	4.54615e-64	down	-0.0569553	0.0727585	0.328952	stable
SNORD61	-0.631101	6.76592e-07	1.29926e-06	down	-0.00977086	0.944342	0.991039	stable
METTL2A	-0.630802	3.59509e-53	1.4844e-51	down	-0.0939713	0.0125449	0.0953755	stable
MKL2	-0.630727	1.21217e-72	1.87058e-70	down	-0.0992568	0.000771231	0.0107532	stable
ULK4	-0.630614	3.00159e-75	5.79949e-73	down	-0.137032	2.13972e-06	9.4813e-05	stable
OTTHUMG00000162375	-0.630344	2.84289e-24	2.74004e-23	down	-0.196795	0.0022117	0.0250707	stable
EPS15L1	-0.630256	6.11341e-33	8.99324e-32	down	-0.163211	0.00198277	0.0229457	stable
PAPD7	-0.630154	3.98728e-59	2.37095e-57	down	-0.135612	0.000103879	0.00216741	stable
EFTUD1P1	-0.629924	3.96984e-59	2.36258e-57	down	-0.0448925	0.193615	0.574604	stable
CLNS1A	-0.629906	6.15561e-31	8.23273e-30	down	-0.163244	0.00296369	0.0314499	stable
CTCF	-0.629703	3.76601e-34	5.88501e-33	down	-0.0244413	0.632235	0.909609	stable
IGHV3-35	-0.62958	1.2878e-10	3.97687e-10	down	0.228179	0.0326052	0.191874	stable
EXOC6B	-0.629034	2.17905e-61	1.53673e-59	down	-0.165423	1.23805e-06	6.05066e-05	stable
IL27RA	-0.628832	3.13107e-69	3.69252e-67	down	-0.0934586	0.00224226	0.0253659	stable
PAX5	-0.628729	1.91132e-43	4.61301e-42	down	-0.0424999	0.325849	0.72982	stable
TRBV7-8	-0.628708	3.31368e-63	2.60636e-61	down	-0.143712	1.48305e-05	0.000449073	stable
SEC31A	-0.628584	9.21151e-36	1.54562e-34	down	0.0477473	0.334307	0.737682	stable
WDR77	-0.628124	9.68631e-77	2.1686e-74	down	-0.146857	2.36782e-07	1.56941e-05	stable
SNRPA	-0.628007	9.08755e-28	1.04463e-26	down	0.0483276	0.407614	0.795219	stable
ECI2	-0.627846	1.03979e-63	8.44802e-62	down	-0.186414	2.13033e-08	2.40765e-06	stable
MSTO2P	-0.627587	1.58961e-100	5.3383e-97	down	-0.122383	3.49298e-08	3.48423e-06	stable
BBS9	-0.627188	8.89447e-56	4.33194e-54	down	-0.12394	0.000631704	0.00925419	stable
SNX29	-0.627172	2.51446e-64	2.12623e-62	down	-0.0904797	0.00514303	0.048496	stable
MALT1	-0.627048	2.63259e-25	2.66904e-24	down	-0.177001	0.0044514	0.0433526	stable
ST3GAL5	-0.627007	2.62202e-64	2.21453e-62	down	-0.128673	7.71758e-05	0.00170763	stable
TFB1M	-0.626594	3.21918e-61	2.21489e-59	down	-0.121564	0.000315922	0.00528833	stable
RPL12	-0.62608	1.72769e-25	1.76941e-24	down	-0.143629	0.0199412	0.134409	stable
NDUFB2	-0.62604	1.0451e-31	1.45287e-30	down	-0.192655	0.000351474	0.00576442	stable
CLUHP3	-0.625955	8.12713e-64	6.65679e-62	down	-0.167748	3.65578e-07	2.22448e-05	stable
TRGV5	-0.625844	2.50265e-21	2.06692e-20	down	-0.113846	0.0983747	0.395377	stable
CUBN	-0.625701	4.23102e-58	2.35133e-56	down	-0.0443852	0.201758	0.587059	stable
ZHX2	-0.625581	7.40842e-45	1.92224e-43	down	-0.211173	8.60163e-07	4.46039e-05	stable
SNORD105B	-0.625285	4.70124e-27	5.19908e-26	down	-0.151114	0.0109291	0.086089	stable
PP12708	-0.625246	1.11788e-41	2.47523e-40	down	-0.131142	0.003262	0.0339101	stable
P2RY14	-0.625234	0.000173263	0.000254823	down	0.134325	0.468209	0.831364	stable
POLH	-0.625122	6.57885e-61	4.42288e-59	down	-0.0589317	0.0787744	0.346024	stable
SSRP1	-0.624848	3.41226e-30	4.4301e-29	down	-0.0887324	0.107195	0.415984	stable
TNRC6B	-0.624629	2.13818e-42	4.91495e-41	down	-0.168721	0.000136082	0.00268071	stable
TRAV20	-0.624383	5.61519e-43	1.32619e-41	down	-0.0932872	0.0316745	0.187871	stable
OTTHUMG00000154428	-0.624343	5.42283e-55	2.51601e-53	down	-0.155194	2.33046e-05	0.000646035	stable
SIN3A	-0.624133	1.86334e-39	3.69955e-38	down	-0.147924	0.00139289	0.0172944	stable
RPS2	-0.62386	3.57249e-36	6.11067e-35	down	-0.148242	0.00250539	0.0277374	stable
OTTHUMG00000154205	-0.623782	2.7289e-75	5.31631e-73	down	-0.16086	2.32632e-08	2.56785e-06	stable
CD38	-0.623512	7.98685e-15	4.07419e-14	down	0.104794	0.222327	0.615637	stable
PDE7A	-0.623221	9.56421e-34	1.46789e-32	down	-0.131802	0.0100787	0.0810376	stable
ZNF134	-0.622923	5.25983e-36	8.94044e-35	down	-0.132732	0.00680721	0.0599033	stable
NBPF1	-0.622907	1.48585e-34	2.36486e-33	down	-0.110833	0.0276201	0.170924	stable
RABEP1	-0.622808	2.5098e-29	3.11562e-28	down	-0.101753	0.0691515	0.318764	stable
PRRC2B	-0.622673	4.17053e-71	5.63445e-69	down	-0.107838	0.000284082	0.00484738	stable
SNORD116-2	-0.622628	1.5998e-05	2.62061e-05	down	-0.146655	0.35913	0.759361	stable
PLCB2	-0.622605	5.88859e-29	7.17611e-28	down	-0.214705	0.000163436	0.00311058	stable
LEF1-AS1	-0.622544	7.55597e-62	5.49917e-60	down	-0.195813	7.24669e-09	1.03244e-06	stable
CYFIP2	-0.622426	2.51596e-29	3.12272e-28	down	-0.116673	0.0372209	0.210038	stable
NUDCD3	-0.621981	6.41541e-109	6.46334e-105	down	-0.118306	5.93843e-09	8.81675e-07	stable
NCAPD3	-0.621775	2.83824e-48	8.85277e-47	down	-0.0142028	0.720127	0.937262	stable
MPZL1	-0.621399	6.7798e-18	4.46644e-17	down	-0.161598	0.0343999	0.199407	stable
C15orf39	-0.621305	4.53078e-26	4.76546e-25	down	-0.256183	2.66552e-05	0.000723838	stable
ABI3	-0.621048	2.24053e-50	7.82609e-49	down	-0.132414	0.000633595	0.00927034	stable
LAS1L	-0.620152	1.22337e-90	1.12046e-87	down	-0.132406	4.58504e-08	4.28847e-06	stable
CCDC84	-0.620146	1.09433e-51	4.10725e-50	down	-0.150159	8.08606e-05	0.00177207	stable
MAPRE2	-0.620057	1.47274e-38	2.82696e-37	down	0.0788944	0.0892512	0.373237	stable
IGLV2-18	-0.619571	6.63514e-08	1.44414e-07	down	0.188177	0.135751	0.475162	stable
TYW1B	-0.619371	3.55493e-73	5.76331e-71	down	-0.0839872	0.0034723	0.0355977	stable
LPAL2	-0.61894	9.07364e-59	5.27536e-57	down	-0.170174	9.66762e-07	4.92267e-05	stable
LOC389834	-0.618784	9.77127e-17	5.89629e-16	down	-0.0420973	0.594138	0.893437	stable
HSD17B7P2	-0.618764	3.50121e-30	4.54224e-29	down	-0.129115	0.018244	0.125831	stable
HNRNPDL	-0.618578	6.99482e-29	8.49192e-28	down	-0.119644	0.0333268	0.195095	stable
KIAA0020	-0.618514	5.69233e-38	1.06426e-36	down	-0.141358	0.00265637	0.0289634	stable
INTS4	-0.617904	3.52342e-46	9.75972e-45	down	-0.0989001	0.015532	0.111966	stable
SNORD11B	-0.617892	8.41981e-11	2.66692e-10	down	-0.143439	0.165599	0.531099	stable
FUT8	-0.617693	3.72535e-34	5.82534e-33	down	-0.105909	0.0351305	0.201968	stable
HLA-DRB6	-0.617213	3.85923e-43	9.19165e-42	down	-0.0518768	0.224335	0.61812	stable
RBM25	-0.61678	3.63117e-30	4.70651e-29	down	-0.173314	0.00154595	0.0188592	stable
RPL19	-0.616767	3.47325e-19	2.52052e-18	down	-0.248759	0.000661704	0.00956845	stable
PHF10	-0.615603	2.41141e-35	3.9836e-34	down	-0.175788	0.000363461	0.00591562	stable
RNF216	-0.615514	1.58619e-46	4.47811e-45	down	-0.108556	0.00741353	0.0641031	stable
SARS	-0.615417	2.03664e-45	5.4282e-44	down	-0.00120918	0.976468	0.996197	stable
GLTSCR2	-0.615322	1.84009e-64	1.56915e-62	down	-0.221368	1.31866e-11	7.0989e-09	stable
LANCL1	-0.615096	1.15947e-56	5.87e-55	down	-0.127202	0.000299776	0.00506616	stable
RPS23	-0.614556	1.56231e-31	2.1553e-30	down	-0.202604	0.000139318	0.00273149	stable
ZNF609	-0.614486	3.39998e-61	2.33473e-59	down	-0.065896	0.0449184	0.238897	stable
EFTUD1	-0.614233	1.8195e-54	8.13159e-53	down	-0.0631729	0.0784682	0.345139	stable
PMS2L2	-0.613852	6.15085e-43	1.44979e-41	down	-0.0622725	0.144042	0.491296	stable
PA2G4P4	-0.613516	1.40141e-45	3.75786e-44	down	-0.0646341	0.113583	0.429503	stable
FHIT	-0.613164	3.88922e-63	3.04417e-61	down	-0.128614	6.86966e-05	0.00155371	stable
CRHR1-IT1	-0.612987	5.48812e-69	6.32416e-67	down	-0.172447	1.53164e-08	1.88509e-06	stable
HMG20A	-0.612893	3.99101e-45	1.04787e-43	down	-0.0523262	0.202633	0.588344	stable
AK5	-0.612753	8.35381e-79	2.19827e-76	down	-0.118944	9.97506e-06	0.000327653	stable
SERPINB9	-0.612481	1.32522e-17	8.56081e-17	down	0.00953562	0.899863	0.981986	stable
RIC8B	-0.612208	2.65038e-61	1.84403e-59	down	-0.137433	3.22342e-05	0.000848228	stable
TRAM2	-0.611547	2.3742e-41	5.15504e-40	down	-0.0727493	0.0953893	0.388358	stable
OR2A9P	-0.611503	6.50148e-42	1.45372e-40	down	-0.0588064	0.173214	0.544267	stable
ZNF17	-0.610408	6.71906e-48	2.05485e-46	down	-0.131837	0.000845189	0.0115716	stable
HLA-DPB2	-0.609703	1.10549e-49	3.71602e-48	down	-0.071005	0.0628503	0.299684	stable
SIPA1L1	-0.609617	6.70466e-14	3.09446e-13	down	-0.415779	2.88676e-06	0.000121036	stable
AP3M2	-0.609066	1.75356e-72	2.67098e-70	down	-0.165874	1.16288e-08	1.49926e-06	stable
GUSBP1	-0.608583	2.896e-55	1.3707e-53	down	-0.0897596	0.0109559	0.086252	stable
SRSF11	-0.60842	1.94324e-29	2.42211e-28	down	-0.119329	0.0289302	0.176629	stable
OGFRL1	-0.608151	6.12082e-20	4.64049e-19	down	-0.338338	1.88335e-06	8.50861e-05	stable
CDR2	-0.607731	6.50034e-22	5.55127e-21	down	-0.0585678	0.372365	0.769206	stable
OTTHUMG00000152699	-0.607197	3.84167e-67	3.90946e-65	down	-0.0377886	0.209068	0.598109	stable
FAM98B	-0.606682	1.53556e-45	4.10975e-44	down	-0.112796	0.00546183	0.0507504	stable
ATP1A1	-0.606343	8.67628e-29	1.04846e-27	down	0.0454347	0.409149	0.795901	stable
NFX1	-0.605863	6.90755e-63	5.31813e-61	down	-0.0583137	0.0657471	0.308404	stable
TBC1D22A	-0.605757	1.85212e-90	1.63271e-87	down	-0.149009	4.42591e-10	1.17784e-07	stable
LRRC8B	-0.605693	1.04591e-36	1.82756e-35	down	-0.0777684	0.0972274	0.392784	stable
DOPEY1	-0.605081	2.02321e-34	3.19989e-33	down	-0.104747	0.0325213	0.191531	stable
SYNJ2BP-COX16	-0.604816	2.01501e-44	5.08607e-43	down	-0.171165	3.74672e-05	0.000957356	stable
TUBGCP5	-0.60439	1.83964e-61	1.30127e-59	down	-0.142353	1.27729e-05	0.000396995	stable
ARHGEF18	-0.604374	3.85232e-86	2.02744e-83	down	-0.120005	1.08562e-06	5.40689e-05	stable
KLRAP1	-0.604045	4.35727e-26	4.58912e-25	down	-0.222746	0.000163927	0.00311723	stable
RNA5SP104	-0.603665	2.57708e-42	5.89883e-41	down	-0.0236246	0.576375	0.885281	stable
NSUN5P2	-0.603571	4.94865e-91	4.84713e-88	down	-0.0755379	0.00107418	0.0140234	stable
PHF14	-0.603151	2.03901e-35	3.38107e-34	down	-0.0923647	0.0537049	0.26976	stable
OTTHUMG00000039995	-0.603136	1.84095e-50	6.49473e-49	down	-0.184881	1.1241e-06	5.56315e-05	stable
LINC00294	-0.602491	2.96148e-26	3.14489e-25	down	-0.021127	0.715732	0.93589	stable
EIF3K	-0.602226	4.04139e-27	4.48554e-26	down	-0.140254	0.0140015	0.103504	stable
CYP4V2	-0.602047	5.48358e-59	3.22265e-57	down	-0.128912	0.000115495	0.00235203	stable
ZNF528	-0.601858	2.60817e-61	1.81755e-59	down	-0.141865	1.3068e-05	0.00040403	stable
EXOC2	-0.601235	2.83097e-29	3.50445e-28	down	-0.00356081	0.947387	0.991741	stable
EEF1G	-0.601136	9.01594e-24	8.45183e-23	down	-0.124901	0.043502	0.233762	stable
PDCD4-AS1	-0.601124	3.39042e-48	1.05054e-46	down	-0.18857	1.43813e-06	6.82575e-05	stable
LOC100506060	-0.600852	1.85722e-30	2.43678e-29	down	-0.0912712	0.0831927	0.3577	stable
OTTHUMG00000165078	-0.600697	3.249e-49	1.0598e-47	down	-0.198065	2.8942e-07	1.8322e-05	stable
PMS2P3	-0.600679	2.69556e-64	2.27391e-62	down	-0.0698771	0.0237927	0.153068	stable
RBM19	-0.600554	5.62108e-76	1.16937e-73	down	-0.16272	3.70677e-09	6.12972e-07	stable
RASA3-IT1	-0.600302	9.43857e-66	8.80471e-64	down	-0.160827	1.96239e-07	1.36214e-05	stable
SP4	-0.600251	8.0611e-35	1.30001e-33	down	-0.0805613	0.0943472	0.385764	stable
ZNF91	-0.599713	4.17994e-25	4.20516e-24	down	-0.14973	0.0121836	0.0932826	stable
COG1	-0.599407	1.9688e-68	2.16608e-66	down	-0.124714	2.57898e-05	0.000703588	stable
HNRNPH3	-0.598596	3.11807e-29	3.85039e-28	down	-0.192154	0.000406375	0.00647949	stable
PTMA	-0.59786	6.01336e-31	8.04707e-30	down	-0.103711	0.0457651	0.241991	stable
RBM6	-0.597758	2.05321e-38	3.91877e-37	down	-0.0338908	0.449196	0.819688	stable
MRE11A	-0.597506	5.77735e-33	8.50597e-32	down	-0.189192	0.0001641	0.00311936	stable
LRIG2	-0.597159	1.77805e-53	7.40657e-52	down	-0.121002	0.000686149	0.00985124	stable
INVS	-0.596759	1.63668e-33	2.48383e-32	down	-0.00714946	0.884	0.978542	stable
OTTHUMG00000149333	-0.596501	1.71476e-49	5.70963e-48	down	-0.0993042	0.00819611	0.0691984	stable
QARS	-0.596388	5.1131e-50	1.7479e-48	down	-0.0968831	0.00930949	0.0762878	stable
MLLT3	-0.596215	5.36053e-37	9.5009e-36	down	-0.052579	0.251553	0.650327	stable
MAN1C1	-0.595948	3.18463e-82	1.14005e-79	down	-0.165679	1.14485e-10	3.93846e-08	stable
C5orf56	-0.595247	1.25675e-29	1.58182e-28	down	-0.182582	0.000647725	0.0094204	stable
SNORD42B	-0.595121	1.68927e-44	4.28378e-43	down	-0.19359	2.32284e-06	0.00010149	stable
EPRS	-0.594509	3.48821e-21	2.8568e-20	down	-0.0312189	0.634007	0.910628	stable
FCGR3A	-0.594203	2.07821e-12	8.0409e-12	down	-0.279745	0.0023329	0.0261604	stable
MIR30E	-0.594157	1.03021e-19	7.71216e-19	down	-0.183574	0.00774868	0.0663261	stable
ZMYND11	-0.593856	1.24737e-54	5.63539e-53	down	-0.103031	0.00306734	0.0322959	stable
FUBP1	-0.593525	1.39575e-26	1.50877e-25	down	-0.0488992	0.3887	0.782163	stable
HERC2P3	-0.593507	7.11411e-33	1.04392e-31	down	0.0115368	0.815209	0.963793	stable
SEMA4D	-0.593008	1.86165e-29	2.32411e-28	down	-0.217607	5.14871e-05	0.00123337	stable
SLC43A2	-0.592886	1.28189e-26	1.38889e-25	down	-0.200266	0.000460082	0.00717094	stable
SYNCRIP	-0.592885	4.09257e-21	3.33665e-20	down	-0.159252	0.0155715	0.11216	stable
APBA2	-0.592438	2.39871e-56	1.19382e-54	down	-0.237162	1.23347e-11	6.79593e-09	stable
RPL14	-0.592297	9.88134e-33	1.4395e-31	down	-0.144877	0.00359447	0.0365791	stable
UCP2	-0.591652	3.7611e-19	2.72184e-18	down	-0.18371	0.00856959	0.0716058	stable
LOC550643	-0.591597	2.09292e-45	5.57608e-44	down	-0.0969287	0.0144093	0.105897	stable
PEX3	-0.591429	1.95798e-41	4.275e-40	down	-0.171162	5.89002e-05	0.00137135	stable
SEH1L	-0.59073	1.33659e-30	1.76253e-29	down	-0.147074	0.00456607	0.0441512	stable
OTTHUMG00000021533	-0.590711	9.24645e-53	3.73048e-51	down	-0.236514	9.70065e-11	3.42059e-08	stable
ELP4	-0.590663	5.62237e-31	7.53242e-30	down	-0.127832	0.0128078	0.0969564	stable
TAS2R13	-0.590252	5.96397e-29	7.26419e-28	down	-0.109691	0.0405146	0.222594	stable
CIRH1A	-0.590177	1.13496e-35	1.89715e-34	down	-0.0762157	0.101797	0.403258	stable
GRAPL	-0.589891	5.04978e-59	2.97764e-57	down	-0.130977	6.43943e-05	0.00147396	stable
KIAA2026	-0.589783	1.15615e-31	1.60407e-30	down	-0.0967763	0.0550278	0.274152	stable
FYCO1	-0.589491	1.71671e-64	1.46749e-62	down	-0.185966	2.14195e-09	3.95437e-07	stable
TULP4	-0.589469	8.58721e-58	4.69454e-56	down	-0.154457	3.86391e-06	0.000151977	stable
ZNF888	-0.589306	1.75668e-27	1.98919e-26	down	-0.0468127	0.395824	0.786883	stable
PSME1	-0.589212	1.43005e-16	8.50851e-16	down	-0.06121	0.41884	0.801793	stable
OTTHUMG00000018470	-0.589057	1.64964e-58	9.48144e-57	down	-0.0928643	0.00455309	0.0440765	stable
ARID1B	-0.588796	5.60436e-62	4.12134e-60	down	-0.102646	0.00105883	0.0138667	stable
KANSL1	-0.588634	2.35772e-36	4.0604e-35	down	-0.0635065	0.165921	0.531546	stable
SPICE1	-0.588109	1.43501e-70	1.86032e-68	down	-0.136738	1.57548e-06	7.33868e-05	stable
MIR600	-0.588087	1.31683e-56	6.64285e-55	down	-0.0892451	0.00770902	0.0661069	stable
ALOX15	-0.58765	9.45647e-34	1.4523e-32	down	-0.0429551	0.371425	0.768831	stable
CD47	-0.587088	1.67251e-18	1.154e-17	down	-0.0765042	0.277857	0.679553	stable
XPO5	-0.586863	2.24294e-64	1.91038e-62	down	-0.0938905	0.00193466	0.0224886	stable
RPL4	-0.586791	4.424e-17	2.74232e-16	down	-0.200614	0.00702412	0.0614441	stable
MTA2	-0.58657	1.98459e-30	2.60051e-29	down	0.00614484	0.904718	0.983088	stable
ATIC	-0.586518	4.0255e-46	1.11199e-44	down	-0.130837	0.000796285	0.0110327	stable
INTS4L2	-0.586459	8.50992e-47	2.44757e-45	down	-0.0723834	0.0590996	0.287599	stable
NPIPL2	-0.586323	1.37105e-49	4.59556e-48	down	-0.0988459	0.00734533	0.0636167	stable
ZNF175	-0.586308	6.08503e-51	2.20809e-49	down	-0.0486902	0.176043	0.548417	stable
SNORD99	-0.585927	4.78934e-11	1.56435e-10	down	0.0262799	0.785589	0.955521	stable
GOT2	-0.585899	2.32491e-52	9.12406e-51	down	-0.044843	0.203057	0.589186	stable
HERC2P9	-0.585873	1.80881e-29	2.26055e-28	down	-0.00389478	0.9407	0.990571	stable
HEATR5B	-0.585307	6.56152e-38	1.22223e-36	down	-0.0958796	0.0308237	0.184438	stable
POM121C	-0.585268	2.79802e-45	7.40709e-44	down	-0.0453741	0.24603	0.644031	stable
XRRA1	-0.585147	9.28607e-30	1.17657e-28	down	-0.0550287	0.290017	0.693765	stable
MME-AS1	-0.560709	6.99424e-07	1.34091e-06	stable	-1.05398	1.12204e-15	3.95647e-12	down
HAL	-0.459951	2.4104e-05	3.87473e-05	stable	-0.648117	1.55176e-07	1.11441e-05	down
KIAA0226L	-0.338965	0.000150027	0.000222114	stable	-0.609658	2.62676e-09	4.7017e-07	down
RGS2	0.023083	0.834545	0.847219	stable	-0.59566	2.56534e-06	0.000109744	down
PF4	0.225457	0.0598215	0.0695298	stable	0.6515	1.96328e-06	8.8189e-05	up
RNU5E-1	0.310838	0.0559187	0.065174	stable	0.808727	1.27624e-05	0.000396844	up
PLEKHG1	0.576169	1.84202e-10	5.57988e-10	stable	0.6498	1.66945e-10	5.42557e-08	up
SNORA14B	0.585737	4.86487e-08	1.07533e-07	up	-0.119265	0.311585	0.71601	stable
LBR	0.586759	6.23942e-30	7.98155e-29	up	0.127666	0.0143968	0.105816	stable
SNORA48	0.587212	8.26864e-17	5.01876e-16	up	0.0497407	0.505966	0.853128	stable
SNX10	0.588023	6.83264e-24	6.45317e-23	up	0.10438	0.0832957	0.35799	stable
CD36	0.588646	1.34638e-14	6.7098e-14	up	0.00244323	0.976154	0.996197	stable
KLF5	0.589183	3.26728e-42	7.4161e-41	up	0.222639	1.42531e-07	1.0505e-05	stable
OTTHUMG00000159849	0.589328	1.07373e-28	1.29286e-27	up	0.151071	0.00509703	0.0481525	stable
MAPKAPK2	0.589646	2.71625e-40	5.57828e-39	up	0.0817845	0.0563556	0.278766	stable
NMI	0.590029	8.956e-21	7.1408e-20	up	0.0860276	0.192149	0.573317	stable
LTA4H	0.590656	3.43855e-13	1.46303e-12	up	0.318725	0.000304698	0.0051358	stable
SESTD1	0.590931	9.93347e-24	9.28726e-23	up	0.300158	1.23793e-06	6.05066e-05	stable
HNRNPLL	0.591703	3.31869e-28	3.89554e-27	up	0.193695	0.000426085	0.00673135	stable
GSKIP	0.591932	1.08474e-45	2.92764e-44	up	0.157061	7.87136e-05	0.00173202	stable
TRMT1L	0.591947	5.45253e-26	5.7196e-25	up	0.253712	1.34493e-05	0.000414365	stable
NDST2	0.592159	1.30658e-18	9.09346e-18	up	0.195427	0.00608098	0.0550653	stable
MAP3K8	0.592512	1.67857e-32	2.41785e-31	up	0.196898	9.05485e-05	0.00194391	stable
ZNF281	0.593039	7.71195e-53	3.1221e-51	up	0.0474046	0.180805	0.555919	stable
ASAH1	0.593814	4.45656e-21	3.62252e-20	up	0.117322	0.0748747	0.334816	stable
OTTHUMG00000152880	0.594057	8.00284e-22	6.80473e-21	up	0.0555376	0.388046	0.781688	stable
ECHDC3	0.594404	2.27276e-32	3.25909e-31	up	0.0244162	0.625008	0.906671	stable
TPT1	0.594413	2.8216e-22	2.44968e-21	up	0.12694	0.0463809	0.244062	stable
RLIM	0.595561	1.44015e-26	1.55463e-25	up	-0.040117	0.481018	0.838874	stable
ME2	0.595894	1.6157e-19	1.19513e-18	up	0.30425	1.48889e-05	0.000450454	stable
LDLR	0.596402	2.83812e-17	1.7882e-16	up	0.425183	2.88227e-08	2.99594e-06	stable
CYP1B1-AS1	0.596833	3.67204e-37	6.55604e-36	up	0.17203	0.000199713	0.00365923	stable
STIL	0.59687	5.34427e-19	3.82894e-18	up	0.19271	0.00655197	0.0582092	stable
CMTM4	0.597435	1.3884e-32	2.00726e-31	up	0.258177	4.30231e-07	2.54327e-05	stable
PPM1M	0.597532	7.54399e-35	1.21773e-33	up	0.296796	1.73169e-09	3.32762e-07	stable
CEP55	0.597689	3.81971e-21	3.12032e-20	up	0.371225	4.1539e-08	3.99652e-06	stable
SAMD8	0.597996	3.76394e-41	8.09528e-40	up	0.0487299	0.254323	0.653176	stable
TFPI	0.598009	3.10878e-24	2.99019e-23	up	0.348525	2.12824e-08	2.40765e-06	stable
C6orf211	0.598939	4.45034e-35	7.26172e-34	up	0.208364	1.70474e-05	0.000502606	stable
FAM157B	0.598942	1.11533e-22	9.88519e-22	up	0.0273091	0.66612	0.92242	stable
POR	0.598966	1.70556e-52	6.77641e-51	up	0.107479	0.00295973	0.0314303	stable
VTRNA1-1	0.599776	3.23786e-06	5.73497e-06	up	0.161528	0.256876	0.655986	stable
FNDC3B	0.600112	2.32269e-21	1.92348e-20	up	0.202864	0.0022339	0.0252916	stable
LOC339874	0.600669	3.26929e-27	3.64811e-26	up	0.0772592	0.172307	0.542725	stable
BLOC1S2	0.600917	3.91531e-38	7.39078e-37	up	0.193505	2.49767e-05	0.000683785	stable
DLD	0.60139	3.23021e-20	2.48803e-19	up	0.241252	0.000470616	0.00730558	stable
CYBB	0.601908	2.44692e-11	8.30074e-11	up	0.545656	5.05531e-08	4.53003e-06	stable
AIG1	0.602688	9.47943e-41	1.99438e-39	up	0.338499	9.28753e-14	1.28428e-10	stable
2022-03-05	0.604191	2.5731e-44	6.46696e-43	up	0.0979226	0.0173311	0.121225	stable
SIRT5	0.604676	3.52894e-32	5.01353e-31	up	0.284471	5.35443e-08	4.68499e-06	stable
CENPE	0.605401	1.1216e-17	7.28078e-17	up	0.309046	4.52638e-05	0.00110954	stable
CMAS	0.605781	9.73131e-18	6.34916e-17	up	0.097639	0.191218	0.57196	stable
ANO10	0.606197	3.6307e-57	1.9037e-55	up	0.157577	5.46274e-06	0.00020149	stable
GSR	0.607105	5.44219e-33	8.02928e-32	up	0.299831	7.22463e-09	1.03138e-06	stable
SIGLEC14	0.608022	3.31782e-18	2.24036e-17	up	0.194821	0.00856718	0.0715942	stable
TMCC2	0.608248	1.23576e-14	6.18171e-14	up	0.124003	0.142159	0.487854	stable
MIR4802	0.608608	3.71189e-13	1.57316e-12	up	0.0642374	0.475994	0.836242	stable
PDE5A	0.608743	1.95944e-24	1.90391e-23	up	0.274818	1.05212e-05	0.000342642	stable
OTTHUMG00000011643	0.608857	1.89922e-18	1.30481e-17	up	0.112949	0.123464	0.449929	stable
DHCR7	0.610162	2.25646e-19	1.65367e-18	up	0.264086	0.000242364	0.00426772	stable
GPCPD1	0.610548	6.08763e-21	4.90481e-20	up	0.0799765	0.238809	0.636263	stable
USP32	0.610824	1.05652e-32	1.53596e-31	up	0.107905	0.0349625	0.201525	stable
OTTHUMG00000158715	0.61099	1.59797e-22	1.40376e-21	up	0.0820951	0.206052	0.593873	stable
CDKN2C	0.611112	5.01286e-45	1.31031e-43	up	0.237944	1.56629e-08	1.9177e-06	stable
RAB13	0.612136	1.82379e-49	6.06408e-48	up	0.289337	5.19936e-13	4.36518e-10	stable
CASC5	0.613596	5.20195e-23	4.7027e-22	up	0.29958	4.61722e-06	0.000176392	stable
C1GALT1C1	0.613677	4.00957e-36	6.84335e-35	up	0.187095	0.000115329	0.00234931	stable
KIF14	0.613858	2.22849e-26	2.38555e-25	up	0.28003	3.07552e-06	0.00012751	stable
IPMK	0.614002	7.85892e-19	5.55846e-18	up	0.00101861	0.988846	0.997888	stable
CASP4	0.614044	4.1017e-22	3.53883e-21	up	-0.0411598	0.53248	0.864893	stable
MOSPD2	0.614256	1.12049e-20	8.87168e-20	up	0.0789823	0.251294	0.649968	stable
TREML3P	0.614302	7.41682e-15	3.79411e-14	up	0.275754	0.00119919	0.0153374	stable
ABHD13	0.614507	1.88048e-45	5.01388e-44	up	0.0141961	0.728614	0.939794	stable
RHD	0.614811	1.23943e-11	4.35668e-11	up	0.0414135	0.673173	0.924194	stable
DR1	0.615728	6.28677e-27	6.92104e-26	up	0.281109	2.25361e-06	9.89609e-05	stable
FAM49B	0.616487	1.29189e-41	2.84801e-40	up	0.0698913	0.11034	0.42254	stable
SLC44A1	0.616579	1.37254e-31	1.89758e-30	up	0.143735	0.00666469	0.0589877	stable
TMEM30A	0.616731	1.27291e-31	1.7633e-30	up	0.0878756	0.0957354	0.389385	stable
ATG3	0.617086	9.19851e-31	1.22167e-29	up	0.128598	0.0169906	0.1195	stable
MIR548E	0.617491	7.37061e-19	5.222e-18	up	-0.0449519	0.53933	0.868114	stable
RAD23B	0.618071	1.06788e-57	5.79752e-56	up	0.157877	6.76988e-06	0.000240036	stable
HIST1H2AE	0.618977	1.09195e-11	3.86486e-11	up	0.465111	3.57251e-06	0.000143069	stable
STK3	0.61943	2.79627e-45	7.40524e-44	up	0.196272	3.15763e-06	0.000130178	stable
SLC38A2	0.62114	6.06667e-25	6.05919e-24	up	0.196211	0.00163849	0.019749	stable
ERGIC2	0.622127	5.91718e-18	3.91571e-17	up	0.0400968	0.59806	0.895003	stable
ANKRD9	0.622598	1.09171e-20	8.65061e-20	up	0.0776189	0.265813	0.666997	stable
NEDD4L	0.623355	5.56603e-14	2.59269e-13	up	0.169346	0.057508	0.282603	stable
RB1CC1	0.62388	1.00892e-21	8.53344e-21	up	-0.0791351	0.243157	0.640851	stable
ZNF230	0.624219	6.65469e-33	9.77523e-32	up	0.0861289	0.0976869	0.393847	stable
DPYD	0.624961	6.46066e-21	5.19882e-20	up	0.214802	0.00215744	0.0245799	stable
DNAJC3-AS1	0.625316	1.16214e-22	1.02923e-21	up	0.0833682	0.207834	0.596616	stable
FGR	0.625405	1.30559e-30	1.72198e-29	up	0.323901	7.67242e-09	1.08205e-06	stable
C5orf30	0.625695	8.48185e-33	1.24152e-31	up	0.145069	0.00568214	0.0522701	stable
LOC645513	0.625728	9.05497e-18	5.92104e-17	up	0.171597	0.0264083	0.165443	stable
HK2	0.626443	4.34628e-27	4.81031e-26	up	0.0686247	0.246243	0.64426	stable
GBGT1	0.627291	8.86263e-52	3.34593e-50	up	0.0959055	0.0120139	0.092341	stable
MIR15A	0.627325	5.55485e-28	6.44529e-27	up	0.170254	0.00354836	0.0361777	stable
PLAC8	0.627842	3.12069e-12	1.1798e-11	up	0.815045	1.9381e-15	6.21276e-12	up
TCAIM	0.627904	5.00953e-38	9.39843e-37	up	0.16053	0.000783942	0.0108916	stable
SCN9A	0.628752	2.86331e-30	3.7277e-29	up	0.166762	0.00272177	0.0294669	stable
PLIN3	0.629289	8.55349e-38	1.57828e-36	up	0.146614	0.00226716	0.0255901	stable
HIST1H3G	0.629547	6.31567e-30	8.07761e-29	up	0.359474	4.26633e-10	1.14837e-07	stable
HPRT1	0.629605	2.82251e-24	2.72115e-23	up	0.273973	2.28657e-05	0.00063619	stable
PPP2R3C	0.631784	1.70198e-28	2.02957e-27	up	0.147105	0.0112269	0.0877676	stable
GSTO1	0.631836	1.73977e-54	7.78021e-53	up	0.270914	1.76338e-12	1.23546e-09	stable
STXBP5	0.631979	4.16743e-24	3.97915e-23	up	0.0275483	0.668125	0.923126	stable
SPTA1	0.632148	5.46421e-12	2.00491e-11	up	0.16021	0.106651	0.414628	stable
RNA5SP180	0.632526	8.76969e-26	9.09641e-25	up	0.163504	0.00833044	0.0700892	stable
CLTC	0.633504	9.39425e-23	8.3566e-22	up	0.250775	0.000206401	0.00376319	stable
OTTHUMG00000160994	0.634157	3.81844e-12	1.4279e-11	up	0.0352722	0.720598	0.93739	stable
LOC100505702	0.634812	6.10421e-19	4.35451e-18	up	0.138315	0.0661366	0.309581	stable
LOC101059946	0.635004	6.46234e-24	6.10998e-23	up	0.378899	1.32815e-08	1.67999e-06	stable
RAB20	0.635242	2.63133e-38	4.99648e-37	up	0.154633	0.00129862	0.0163657	stable
SSH1	0.635742	2.83477e-30	3.69258e-29	up	0.175398	0.00183018	0.0215619	stable
EIF4G3	0.635863	7.32175e-36	1.23618e-34	up	0.233115	4.43766e-06	0.000170642	stable
SNORD89	0.635906	2.59337e-21	2.13934e-20	up	-0.0816488	0.243045	0.640851	stable
OTTHUMG00000152013	0.636581	2.54801e-38	4.8474e-37	up	0.201914	3.08535e-05	0.00081708	stable
TYW5	0.636602	6.58884e-23	5.91703e-22	up	0.174795	0.00931161	0.0762964	stable
TGFA	0.637982	6.20967e-40	1.253e-38	up	0.0606739	0.192749	0.573698	stable
MPP7	0.639855	1.9538e-25	1.99577e-24	up	0.0992663	0.115091	0.432721	stable
LIG4	0.640334	1.68112e-44	4.26465e-43	up	0.15518	0.000388333	0.00623552	stable
TSTA3	0.640335	1.24647e-09	3.38186e-09	up	0.138591	0.228462	0.622756	stable
NLRP12	0.640962	2.38903e-31	3.26388e-30	up	0.0828149	0.132931	0.469814	stable
TAX1BP1	0.642571	4.23717e-22	3.65259e-21	up	0.102765	0.137158	0.477951	stable
RALB	0.642645	4.72016e-52	1.823e-50	up	0.0840626	0.0307425	0.184202	stable
FIG4	0.642754	3.40771e-16	1.96438e-15	up	0.630875	5.6581e-13	4.69443e-10	up
TMBIM4	0.642755	5.01156e-27	5.53705e-26	up	0.0675877	0.266359	0.667464	stable
NFKBIZ	0.643657	8.22049e-31	1.09342e-29	up	-0.0872729	0.119022	0.440976	stable
OTTHUMG00000153030	0.643965	2.60023e-28	3.07008e-27	up	0.253063	2.43606e-05	0.000670445	stable
BPGM	0.644092	1.19581e-10	3.70757e-10	up	0.119557	0.271513	0.672779	stable
GRINA	0.644339	1.36561e-34	2.17988e-33	up	0.175809	0.000774404	0.0107908	stable
IL10RB	0.644526	3.18418e-40	6.52216e-39	up	0.146289	0.0019137	0.0222706	stable
OTTHUMG00000090613	0.646126	2.29822e-13	9.97827e-13	up	-0.0455512	0.630654	0.909011	stable
EIF2AK2	0.647406	4.7893e-08	1.05929e-07	up	-0.129739	0.319018	0.723668	stable
IER3	0.647597	3.76643e-30	4.87644e-29	up	0.162172	0.00472332	0.0453756	stable
PIWIL4	0.647932	5.51251e-36	9.36549e-35	up	0.337861	1.26871e-10	4.24235e-08	stable
HSBP1	0.648249	1.99363e-42	4.59017e-41	up	0.237957	2.8137e-07	1.79706e-05	stable
IL18	0.648267	1.06539e-28	1.28304e-27	up	0.163748	0.00576978	0.052927	stable
HIST1H4L	0.649245	8.45682e-19	5.96341e-18	up	0.238054	0.0021963	0.02493	stable
KCNJ2	0.649269	4.81727e-13	2.01583e-12	up	0.0154255	0.873155	0.97649	stable
AP3S1	0.650088	2.79068e-47	8.27964e-46	up	0.232808	6.70349e-08	5.67527e-06	stable
SIRPD	0.650461	1.6399e-21	1.37011e-20	up	0.182791	0.010504	0.083599	stable
MCU	0.651552	4.00812e-37	7.14702e-36	up	0.232718	4.69453e-06	0.000178765	stable
CARD17	0.652261	1.97072e-06	3.57737e-06	up	0.272561	0.0724906	0.328319	stable
CMTM1	0.652586	1.63708e-39	3.25491e-38	up	0.127916	0.00797764	0.0678003	stable
HIATL1	0.652697	1.17248e-28	1.40816e-27	up	0.197965	0.000958259	0.0128283	stable
ATP11A	0.652894	1.61574e-33	2.45258e-32	up	0.0921612	0.0863413	0.365423	stable
FAM72D	0.654484	1.24671e-22	1.10261e-21	up	0.28848	4.00286e-05	0.00100353	stable
LYRM1	0.654856	5.27509e-43	1.24795e-41	up	0.249993	7.4482e-08	6.1579e-06	stable
LAMTOR3	0.654878	3.10871e-54	1.3668e-52	up	0.152336	8.63672e-05	0.0018725	stable
KLF14	0.655345	7.48765e-39	1.4579e-37	up	0.314577	4.11766e-10	1.11261e-07	stable
NUDT4	0.6558	5.14402e-20	3.91974e-19	up	0.171379	0.0227674	0.148121	stable
SKP1P1	0.655823	1.88835e-22	1.6541e-21	up	0.17642	0.0118552	0.0914635	stable
GNG5P2	0.656015	3.3964e-34	5.32041e-33	up	0.301236	3.32515e-08	3.3596e-06	stable
CLEC12A	0.656359	7.17924e-07	1.37466e-06	up	0.199087	0.173093	0.544182	stable
PLD1	0.65703	2.55193e-42	5.84507e-41	up	0.214235	4.76646e-06	0.000181113	stable
NRD1	0.658254	3.1708e-38	6.00791e-37	up	0.17558	0.000442648	0.00694325	stable
SNORA71B	0.658256	1.41149e-16	8.39951e-16	up	-0.0182473	0.829082	0.967222	stable
ST3GAL4	0.658989	1.53292e-44	3.90133e-43	up	0.00230352	0.958725	0.993598	stable
ZNF106	0.659238	4.69099e-26	4.93029e-25	up	0.169692	0.00817243	0.0690398	stable
RAP2C	0.659718	2.71084e-69	3.21305e-67	up	0.109026	0.000687447	0.00986586	stable
HIST1H3D	0.659885	3.6978e-23	3.36621e-22	up	0.322441	4.16428e-06	0.000162074	stable
ISCA1P1	0.659937	2.22483e-11	7.59264e-11	up	0.164692	0.123874	0.45065	stable
PTPN12	0.661151	9.57369e-35	1.53831e-33	up	0.209796	9.29948e-05	0.00198667	stable
KBTBD7	0.661996	9.31374e-32	1.29706e-30	up	0.186658	0.00102469	0.0135098	stable
HIST1H2BI	0.662004	4.66281e-11	1.52486e-10	up	0.486314	1.14929e-05	0.000367451	stable
IFNGR2	0.662689	8.45583e-45	2.18516e-43	up	0.125474	0.00516775	0.0486845	stable
FFAR3	0.662748	1.90786e-29	2.38053e-28	up	0.272597	6.13855e-06	0.00022121	stable
ALOX5AP	0.662782	2.09247e-18	1.43353e-17	up	0.317073	8.72913e-05	0.00188894	stable
STXBP3	0.662871	2.5169e-22	2.18892e-21	up	0.0431401	0.542047	0.869504	stable
LPGAT1	0.663775	2.44658e-40	5.03262e-39	up	0.133171	0.00590038	0.0538239	stable
FBXO30	0.664059	3.5544e-57	1.86508e-55	up	0.182039	1.70305e-06	7.84803e-05	stable
PGS1	0.664429	8.0137e-28	9.23297e-27	up	-0.013017	0.832729	0.967699	stable
MFF	0.664875	1.6612e-36	2.87987e-35	up	0.302916	1.09026e-08	1.42915e-06	stable
SERPINA1	0.665693	3.14264e-27	3.50845e-26	up	0.227437	0.000326659	0.00543709	stable
MPO	0.667183	1.91601e-17	1.22294e-16	up	0.297151	0.000397241	0.00635684	stable
TANK	0.667242	3.63536e-32	5.1616e-31	up	0.125486	0.0264406	0.16556	stable
CEBPD	0.668021	1.82062e-59	1.104e-57	up	0.0281838	0.439101	0.814411	stable
CCNB2	0.6684	1.84667e-20	1.44623e-19	up	0.409132	1.13531e-07	8.6839e-06	stable
MEGF9	0.668889	1.44382e-33	2.19635e-32	up	-0.0283907	0.604913	0.897839	stable
RNU105A	0.669077	2.70806e-20	2.09478e-19	up	0.0167511	0.82508	0.966306	stable
LGALSL	0.669455	1.4492e-26	1.56416e-25	up	0.308591	2.20781e-06	9.7192e-05	stable
CLEC12B	0.671153	2.96514e-08	6.74398e-08	up	0.189672	0.15361	0.509456	stable
BLOC1S1	0.672346	2.45905e-48	7.69387e-47	up	0.232281	1.17535e-07	8.95135e-06	stable
TP53I11	0.672566	1.984e-53	8.25961e-52	up	0.0393655	0.322775	0.727195	stable
ERI1	0.673187	4.11467e-38	7.75879e-37	up	0.155567	0.00232319	0.0260847	stable
RNY4	0.673471	1.18627e-07	2.50275e-07	up	0.310107	0.0270682	0.16847	stable
DIRC2	0.674344	2.37308e-26	2.53532e-25	up	0.0290179	0.654217	0.919339	stable
MTMR6	0.67486	9.52462e-35	1.53078e-33	up	0.0717771	0.185164	0.562327	stable
PPP2R5A	0.675161	8.99249e-27	9.81243e-26	up	-0.0369782	0.564711	0.879663	stable
RNF144B	0.67585	9.50364e-20	7.1293e-19	up	0.284846	0.000296845	0.00502506	stable
VASP	0.677253	4.6449e-38	8.73292e-37	up	0.082036	0.108743	0.419257	stable
TMEM167B	0.678118	5.08194e-41	1.08145e-39	up	0.04843	0.31872	0.723528	stable
DNAJC3	0.678348	2.08842e-20	1.6285e-19	up	0.0921002	0.229629	0.624485	stable
RNU11	0.678471	2.39236e-11	8.12895e-11	up	0.134925	0.220592	0.61345	stable
SWT1	0.678893	1.1505e-31	1.59687e-30	up	0.235968	5.7779e-05	0.00135284	stable
COL4A3BP	0.679411	8.24603e-30	1.048e-28	up	0.279649	5.1193e-06	0.000191121	stable
HIST1H2BB	0.680632	2.28275e-23	2.09919e-22	up	0.387361	8.4428e-08	6.82029e-06	stable
HPSE	0.680798	2.34648e-20	1.82368e-19	up	0.371458	2.18528e-06	9.65619e-05	stable
SLK	0.680878	4.03201e-21	3.2888e-20	up	0.301651	7.57788e-05	0.00168267	stable
MAOA	0.682252	3.18952e-20	2.4575e-19	up	0.0513724	0.507298	0.853754	stable
TAS2R40	0.682528	3.68604e-27	4.10016e-26	up	0.0479394	0.456147	0.823835	stable
POMP	0.682727	2.10002e-43	5.05632e-42	up	0.225913	2.35211e-06	0.000102394	stable
KRCC1	0.684235	7.23549e-27	7.93944e-26	up	0.238599	0.000277962	0.00476141	stable
C14orf2	0.684331	4.30142e-46	1.18496e-44	up	0.21622	2.53963e-06	0.000108943	stable
SPRY3	0.684361	1.53934e-23	1.42822e-22	up	0.213644	0.00268198	0.0291435	stable
MAP1LC3B	0.684509	2.08057e-44	5.24591e-43	up	0.110176	0.017941	0.124302	stable
TTC33	0.684892	6.55967e-33	9.63766e-32	up	0.245877	2.09865e-05	0.000593715	stable
CEACAM6	0.684971	4.72167e-22	4.05982e-21	up	0.222827	0.0026795	0.0291345	stable
HIST1H3C	0.685225	7.61181e-21	6.0994e-20	up	0.366048	2.51804e-06	0.00010828	stable
RTN3P1	0.68551	2.39437e-27	2.68327e-26	up	0.194984	0.00261625	0.02865	stable
HBD	0.685616	2.39378e-14	1.16249e-13	up	0.198456	0.0398608	0.220142	stable
MYO10	0.686507	3.23004e-42	7.33867e-41	up	0.278442	1.81137e-08	2.15055e-06	stable
SRGN	0.68677	8.76255e-51	3.15448e-49	up	0.08349	0.0485264	0.252042	stable
PLA2G4A	0.687182	9.95018e-37	1.7408e-35	up	0.206211	0.000123738	0.0024805	stable
ELANE	0.687337	5.65338e-14	2.63164e-13	up	0.221495	0.0244703	0.156244	stable
IVNS1ABP	0.687654	3.90891e-19	2.82476e-18	up	0.0587034	0.467696	0.83094	stable
HIST1H1T	0.687811	1.02387e-20	8.12861e-20	up	0.0702254	0.361567	0.761197	stable
PHF20L1	0.68792	3.66511e-29	4.50775e-28	up	0.0845842	0.17243	0.54299	stable
RIT1	0.688222	7.17013e-37	1.26225e-35	up	0.137433	0.00991724	0.0801264	stable
PNPLA1	0.688531	1.02196e-53	4.33383e-52	up	0.208818	4.68008e-07	2.72546e-05	stable
NBN	0.688557	5.80484e-22	4.97206e-21	up	0.269921	0.000322272	0.00537677	stable
ZNF654	0.689368	3.82202e-19	2.76338e-18	up	0.178173	0.0284126	0.174194	stable
RAB10	0.690264	5.93028e-36	1.00558e-34	up	0.330998	2.83051e-09	4.96558e-07	stable
GNG11	0.690693	2.03249e-22	1.77793e-21	up	0.18214	0.0136947	0.101952	stable
CSTA	0.69125	8.31699e-19	5.86715e-18	up	0.0857368	0.296763	0.700728	stable
ZNF267	0.691497	2.01797e-25	2.05983e-24	up	0.133189	0.0507695	0.25966	stable
BIRC2	0.691893	2.77705e-28	3.27282e-27	up	0.162846	0.0107579	0.0851685	stable
IRAK4	0.692086	1.82981e-29	2.28517e-28	up	0.143511	0.020902	0.13905	stable
P2RX1	0.692478	7.70956e-17	4.69639e-16	up	0.259493	0.00343705	0.0353104	stable
TBK1	0.693026	4.45223e-25	4.47272e-24	up	0.16426	0.0173424	0.121261	stable
CD44	0.694146	3.66251e-23	3.33494e-22	up	0.343683	3.12483e-06	0.000129251	stable
PRKAR2A	0.695407	3.1474e-28	3.69694e-27	up	0.24924	0.000117257	0.00237829	stable
LILRA3	0.695439	2.21903e-32	3.18398e-31	up	0.247159	3.05931e-05	0.000811462	stable
PLP2	0.695502	2.54961e-16	1.48477e-15	up	0.352409	0.000113595	0.00232474	stable
XK	0.696018	9.54412e-19	6.70799e-18	up	0.0869279	0.294378	0.698547	stable
CSNK1A1L	0.696741	6.56503e-41	1.3916e-39	up	0.0122527	0.806264	0.961662	stable
SIGLEC9	0.697474	8.11697e-17	4.93136e-16	up	0.329179	0.000245806	0.00431111	stable
LSMEM1	0.698098	1.82442e-18	1.25488e-17	up	0.182938	0.0297838	0.180119	stable
MLKL	0.70043	6.93405e-25	6.90692e-24	up	0.250867	0.000375325	0.00607228	stable
MIR1182	0.702414	1.33041e-31	1.84151e-30	up	0.346515	1.84469e-08	2.17547e-06	stable
CD82	0.703414	2.27951e-39	4.51441e-38	up	0.278318	1.5235e-07	1.09859e-05	stable
TMEM33	0.704217	5.08736e-35	8.27816e-34	up	0.266114	3.2632e-06	0.000133486	stable
PGM2L1	0.704382	5.69389e-23	5.13229e-22	up	0.281557	0.000164248	0.0031205	stable
MYL9	0.704545	2.66558e-11	9.00395e-11	up	0.511741	1.103e-05	0.000355842	stable
GLT1D1	0.704593	6.23043e-30	7.97439e-29	up	0.019634	0.752777	0.946615	stable
INSIG2	0.706771	7.85672e-28	9.05655e-27	up	0.354788	1.24756e-07	9.37968e-06	stable
LGALS1	0.707321	2.64355e-21	2.17972e-20	up	0.332382	2.52192e-05	0.000689353	stable
LTBP1	0.708458	2.76795e-24	2.66927e-23	up	0.35865	9.46901e-07	4.84252e-05	stable
EIF1B	0.708527	1.7274e-33	2.61982e-32	up	0.243488	3.72984e-05	0.000954425	stable
SNORA76	0.709264	2.6859e-18	1.82501e-17	up	-0.13412	0.118254	0.439759	stable
RCHY1	0.710178	3.61725e-29	4.45122e-28	up	0.217288	0.000755392	0.0105941	stable
HIST2H2AB	0.710604	5.76075e-26	6.03394e-25	up	0.254782	0.000255942	0.00445453	stable
FAM126B	0.711546	1.01064e-29	1.27753e-28	up	-0.0558347	0.377554	0.773183	stable
TP53I3	0.711624	5.15622e-58	2.85874e-56	up	0.253097	5.77088e-10	1.42301e-07	stable
TPX2	0.711895	2.40944e-23	2.21251e-22	up	0.390101	2.4168e-07	1.59738e-05	stable
RNF141	0.71371	2.61969e-26	2.79076e-25	up	0.0612253	0.372634	0.769372	stable
GRAMD1A	0.713829	1.40593e-41	3.09554e-40	up	0.136154	0.00748986	0.064644	stable
TIPARP	0.714742	9.57561e-48	2.90202e-46	up	0.197743	2.22865e-05	0.000623201	stable
MAPK6	0.714933	2.35406e-28	2.78616e-27	up	0.408662	1.46885e-09	2.94283e-07	stable
LYPLA1	0.714972	2.17875e-43	5.24231e-42	up	0.34461	1.58946e-11	8.18201e-09	stable
TMEM170B	0.715803	8.35317e-46	2.2701e-44	up	-0.0366779	0.4392	0.814519	stable
OTTHUMG00000132657	0.716176	2.48733e-23	2.28226e-22	up	-0.103151	0.165888	0.531491	stable
OTTHUMG00000018686	0.717806	1.62015e-17	1.03975e-16	up	-0.147372	0.098831	0.396465	stable
SOS2	0.718422	2.49433e-28	2.94752e-27	up	0.0638966	0.332376	0.735635	stable
UBA6	0.719045	3.10856e-17	1.95214e-16	up	0.348322	0.00013503	0.00266475	stable
DCP2	0.721365	2.07029e-40	4.27661e-39	up	0.103415	0.0481611	0.250847	stable
IGF2BP2	0.721583	1.64781e-13	7.28124e-13	up	0.0408048	0.69783	0.930286	stable
HIST1H3J	0.722899	3.94159e-16	2.25994e-15	up	0.500509	2.18269e-07	1.48295e-05	stable
ITPKC	0.723198	1.51728e-32	2.18954e-31	up	0.183193	0.00267666	0.0291126	stable
ZDHHC17	0.723763	6.45249e-39	1.25808e-37	up	0.0621192	0.248043	0.646084	stable
LOC100506229	0.724519	6.3764e-19	4.54225e-18	up	0.068229	0.42631	0.806731	stable
MIR371B	0.724553	8.49688e-29	1.02765e-27	up	0.0644899	0.326894	0.730514	stable
CMTM6	0.724686	9.33952e-41	1.96612e-39	up	0.0949352	0.0691824	0.318836	stable
NAMPTL	0.724725	2.5714e-29	3.18985e-28	up	0.0291997	0.653242	0.91876	stable
TAF7	0.725119	7.73956e-35	1.24901e-33	up	0.118191	0.0423473	0.229496	stable
TCTEX1D1	0.725675	7.49893e-20	5.65431e-19	up	0.322325	0.000133195	0.00263561	stable
KIF5B	0.725776	6.53471e-25	6.51835e-24	up	0.183988	0.0113255	0.0883235	stable
ROCK1P1	0.726608	5.34413e-33	7.89948e-32	up	0.158281	0.00903416	0.0746037	stable
GBE1	0.727287	1.39911e-34	2.23083e-33	up	0.141885	0.0157659	0.11317	stable
ZDHHC3	0.727388	7.92209e-44	1.94124e-42	up	0.122972	0.0138177	0.102565	stable
USP12	0.728081	2.62786e-13	1.13307e-12	up	-0.094798	0.376051	0.771945	stable
PSMC6	0.728161	1.09285e-24	1.07491e-23	up	0.18704	0.010735	0.0850542	stable
DLGAP5	0.728323	1.18186e-20	9.34712e-20	up	0.415165	6.28682e-07	3.45839e-05	stable
CYB5R4	0.728971	5.52948e-29	6.74664e-28	up	0.136949	0.0382484	0.21379	stable
PCYT1A	0.729039	4.24924e-30	5.48744e-29	up	0.337609	2.77842e-07	1.78454e-05	stable
GALNT1	0.729439	7.72357e-26	8.03732e-25	up	0.226869	0.00152154	0.0186096	stable
OTTHUMG00000152269	0.729854	6.40292e-19	4.5593e-18	up	0.447889	3.88036e-07	2.32725e-05	stable
ORM2	0.730467	1.48308e-23	1.37674e-22	up	-0.281213	0.000224876	0.00402307	stable
SNORA28	0.732175	6.37369e-12	2.32043e-11	up	0.0796639	0.489238	0.843245	stable
CCNDBP1	0.732413	2.75449e-41	5.96606e-40	up	-0.0081606	0.875728	0.976541	stable
LOC100996554	0.732705	1.0696e-25	1.10505e-24	up	-0.0118975	0.867883	0.975986	stable
OSCAR	0.732708	6.27327e-46	1.7141e-44	up	0.235243	1.87612e-06	8.48684e-05	stable
CAMP	0.733447	4.30271e-26	4.53369e-25	up	0.0188348	0.79051	0.957148	stable
GLRX5	0.733964	1.51094e-18	1.04631e-17	up	0.0710106	0.419544	0.80215	stable
FBXW2	0.734284	2.1543e-29	2.68092e-28	up	0.265065	6.91447e-05	0.00156241	stable
VAMP3	0.734509	5.19372e-34	8.07133e-33	up	0.219402	0.00028005	0.00478903	stable
CCNA1	0.735121	2.91478e-27	3.25818e-26	up	0.462999	9.95796e-11	3.49386e-08	stable
SPTB	0.735329	3.99325e-18	2.67645e-17	up	0.040045	0.654079	0.91928	stable
ARHGAP24	0.736385	4.49995e-30	5.80377e-29	up	0.197521	0.00254195	0.0280366	stable
SNORA59B	0.738431	4.58522e-15	2.3898e-14	up	0.132142	0.189502	0.568934	stable
PRDM5	0.738612	5.48167e-37	9.70829e-36	up	0.266171	4.09757e-06	0.000160046	stable
RTN3	0.739203	2.24513e-32	3.22012e-31	up	0.178763	0.00425418	0.0417736	stable
FAM63B	0.739954	2.20357e-31	3.0146e-30	up	0.295263	4.84166e-06	0.000183377	stable
HIST1H3F	0.740144	5.13728e-15	2.66531e-14	up	0.453815	9.89328e-06	0.00032603	stable
FLT3	0.740958	6.93427e-19	4.92027e-18	up	0.0790767	0.367942	0.766711	stable
LINC00657	0.741022	1.37798e-21	1.15703e-20	up	0.294311	0.000312549	0.00524183	stable
SLC36A1	0.741848	3.18925e-37	5.70561e-36	up	0.27092	2.79484e-06	0.000118095	stable
CKLF	0.742046	2.72009e-58	1.53709e-56	up	0.141654	0.000637616	0.00931758	stable
CISD2	0.742397	6.87624e-16	3.86214e-15	up	0.0840098	0.390868	0.783465	stable
OTTHUMG00000164774	0.744591	9.39341e-48	2.84925e-46	up	0.163108	0.000733165	0.0103538	stable
OTTHUMG00000024005	0.745173	1.1084e-15	6.11738e-15	up	0.304564	0.00227308	0.0256471	stable
ITGA2B	0.745755	1.7986e-25	1.8407e-24	up	0.351349	2.47243e-06	0.00010684	stable
TFRC	0.747173	4.69725e-17	2.90735e-16	up	0.189499	0.0451383	0.239711	stable
SYNE1	0.747962	3.20888e-26	3.40096e-25	up	0.446878	1.82229e-09	3.45467e-07	stable
CCDC126	0.748084	2.25234e-56	1.12335e-54	up	0.0200823	0.636503	0.911427	stable
EVI2A	0.748694	3.51129e-11	1.16838e-10	up	0.175792	0.152009	0.506548	stable
RSBN1	0.748806	5.33782e-34	8.28614e-33	up	0.0738533	0.225805	0.62004	stable
TMEM167A	0.749059	1.02017e-48	3.24517e-47	up	0.190221	7.56788e-05	0.00168156	stable
SLC25A37	0.74908	1.83671e-41	4.02144e-40	up	-0.00620826	0.90712	0.983486	stable
AZIN1	0.749332	1.32084e-33	2.01318e-32	up	0.168804	0.00630788	0.0565681	stable
NFKBIA	0.750935	4.26384e-29	5.22955e-28	up	0.292363	2.08795e-05	0.000591836	stable
EMC2	0.751226	7.47391e-30	9.50897e-29	up	0.271711	5.66797e-05	0.00133063	stable
KIAA1715	0.752364	2.11225e-33	3.19318e-32	up	0.376854	3.44045e-09	5.80189e-07	stable
MS4A6A	0.752468	2.69219e-32	3.84569e-31	up	0.204786	0.00134496	0.0168354	stable
AKIRIN2	0.753279	6.73655e-44	1.65707e-42	up	0.166072	0.00136076	0.017	stable
MXI1	0.753825	3.05813e-17	1.92152e-16	up	0.0971582	0.304189	0.708764	stable
OTTHUMG00000164505	0.754093	4.20124e-27	4.65782e-26	up	0.374891	2.56561e-07	1.6676e-05	stable
NT5C3A	0.754887	7.1621e-28	8.2775e-27	up	0.258364	0.000259532	0.00450479	stable
TSPAN2	0.755741	2.51179e-17	1.58898e-16	up	0.396859	3.43637e-05	0.00089624	stable
ERO1L	0.756364	5.80519e-22	4.97206e-21	up	0.242327	0.00317698	0.0332123	stable
PLB1	0.757146	2.88139e-23	2.63901e-22	up	0.269899	0.000684819	0.00983415	stable
ATP5E	0.757231	1.45205e-34	2.31211e-33	up	0.184809	0.00260251	0.0285305	stable
BCAT1	0.757463	3.66826e-31	4.96158e-30	up	0.210796	0.00136365	0.017027	stable
FURIN	0.759793	1.24075e-44	3.18419e-43	up	-0.0743172	0.147689	0.498225	stable
OLR1	0.76024	2.33115e-13	1.01132e-12	up	0.189813	0.0894101	0.373621	stable
POM121L4P	0.761311	1.23542e-44	3.17282e-43	up	0.283855	6.88974e-08	5.77747e-06	stable
ARPC5	0.761466	1.01421e-46	2.90164e-45	up	0.220863	1.22842e-05	0.000384955	stable
HAT1	0.761866	6.80003e-29	8.26113e-28	up	0.1478	0.0327579	0.19256	stable
CLEC6A	0.763285	8.26017e-30	1.04961e-28	up	0.283571	3.64766e-05	0.000938162	stable
TMEM55A	0.763475	2.55926e-29	3.17535e-28	up	0.159654	0.0202498	0.135856	stable
ARPC3	0.764866	6.97583e-38	1.29667e-36	up	0.172014	0.00314696	0.0329865	stable
NTNG2	0.765362	1.19567e-46	3.40558e-45	up	-0.0432826	0.3871	0.781083	stable
HIST2H3D	0.766023	1.38801e-34	2.21413e-33	up	0.107421	0.0819211	0.354225	stable
RPS15AP10	0.766659	2.38341e-24	2.3057e-23	up	0.191448	0.013913	0.103045	stable
HIGD1A	0.767238	1.49535e-42	3.461e-41	up	0.322571	4.78543e-09	7.44995e-07	stable
E2F3	0.767245	2.08704e-41	4.54976e-40	up	0.136375	0.0128845	0.0973902	stable
IL10	0.769151	5.59549e-44	1.38169e-42	up	0.294798	4.19561e-08	4.02021e-06	stable
MYL6P1	0.769901	7.7851e-45	2.01775e-43	up	0.238179	6.09746e-06	0.000220293	stable
CA2	0.771442	2.56895e-18	1.74773e-17	up	0.290232	0.00199197	0.0230333	stable
PCOLCE2	0.771796	1.68254e-30	2.21294e-29	up	0.466566	2.69861e-11	1.21996e-08	stable
QSOX1	0.773832	2.06524e-31	2.82809e-30	up	0.270359	5.79134e-05	0.00135554	stable
PPM1A	0.773918	3.7199e-37	6.6398e-36	up	0.0411654	0.487641	0.842597	stable
SLA	0.774046	5.11692e-45	1.33701e-43	up	0.0753496	0.147157	0.497313	stable
PADI2	0.774512	1.42615e-19	1.05836e-18	up	0.265106	0.00335582	0.034686	stable
TOP2A	0.774562	7.4997e-19	5.31026e-18	up	0.486498	2.2469e-07	1.51818e-05	stable
ARHGEF12	0.774737	1.87428e-12	7.29186e-12	up	0.116043	0.328321	0.731668	stable
KIAA0825	0.775421	2.79411e-20	2.15968e-19	up	0.11484	0.191877	0.573021	stable
OTTHUMG00000066035	0.776035	1.77317e-15	9.60807e-15	up	0.448955	2.10339e-05	0.000594539	stable
DYNLT1	0.776246	7.63497e-42	1.70124e-40	up	0.163906	0.00298315	0.0315982	stable
YIPF1	0.777038	1.1181e-45	3.01652e-44	up	0.0964622	0.0620628	0.296997	stable
RNF11	0.77723	6.87027e-33	1.00856e-31	up	-0.0168572	0.794212	0.958009	stable
PIK3CB	0.778478	6.13196e-38	1.14494e-36	up	0.354877	4.55751e-09	7.17431e-07	stable
ACVR1B	0.778827	8.11503e-53	3.27963e-51	up	0.151018	0.00127329	0.0161048	stable
RSL24D1	0.780472	1.27227e-22	1.12366e-21	up	0.239155	0.00403368	0.0400433	stable
FFAR2	0.780493	1.49505e-17	9.62352e-17	up	-0.0232171	0.810349	0.962453	stable
NAMPT	0.780631	6.33717e-28	7.33371e-27	up	-0.0447918	0.535352	0.866494	stable
OSM	0.781204	7.17536e-55	3.29445e-53	up	-0.0467597	0.302269	0.707177	stable
KCNMA1	0.781437	3.05514e-23	2.79343e-22	up	0.351475	2.06604e-05	0.000586567	stable
CD164	0.781564	3.3973e-36	5.82089e-35	up	0.312672	5.10991e-07	2.9298e-05	stable
BASP1	0.782635	2.77211e-51	1.02301e-49	up	0.146413	0.00233478	0.0261689	stable
SPPL2A	0.782838	2.72666e-34	4.28841e-33	up	0.369537	1.34613e-08	1.69524e-06	stable
RNF146	0.784999	6.97062e-36	1.17774e-34	up	0.222532	0.000349619	0.00574068	stable
SCARNA10	0.785345	1.64304e-09	4.38643e-09	up	0.100314	0.480321	0.838547	stable
ATP5EP2	0.785818	8.0428e-32	1.12251e-30	up	0.122684	0.0669509	0.312102	stable
GMFG	0.787437	4.68847e-28	5.4598e-27	up	0.251599	0.000605564	0.00894746	stable
SNX16	0.789963	1.90631e-37	3.44097e-36	up	0.178208	0.00329243	0.034161	stable
GK-AS1	0.790078	8.09784e-21	6.47561e-20	up	-0.0865365	0.326263	0.730163	stable
USB1	0.790498	6.87974e-74	1.18917e-71	up	0.172061	2.91499e-06	0.000121858	stable
VNN2	0.791026	2.4639e-24	2.38193e-23	up	0.0943003	0.238672	0.636071	stable
ADAMTS3	0.791961	3.7215e-23	3.38691e-22	up	0.469129	3.11184e-08	3.18053e-06	stable
SNORA21	0.79201	9.80369e-10	2.69555e-09	up	-0.0678603	0.630898	0.909074	stable
CLIC4	0.792147	7.56356e-27	8.29041e-26	up	0.454145	4.44465e-09	7.04034e-07	stable
AQP9	0.792223	4.33119e-27	4.79436e-26	up	0.0480247	0.52076	0.859489	stable
HRH2	0.793705	9.59372e-28	1.10048e-26	up	-0.101914	0.167716	0.534761	stable
CCDC71L	0.796214	1.46422e-72	2.24481e-70	up	-0.0034819	0.924907	0.987221	stable
HIST2H3A	0.797166	7.11463e-29	8.63291e-28	up	0.211132	0.00368372	0.0372989	stable
CREG1	0.798539	2.3946e-28	2.83252e-27	up	0.146886	0.0454557	0.240829	stable
FOXN2	0.800569	1.36896e-36	2.38084e-35	up	0.348964	4.03537e-08	3.91453e-06	stable
CYYR1	0.801063	2.86786e-30	3.73293e-29	up	0.415589	9.20199e-09	1.25039e-06	stable
MARCKS	0.801706	1.09657e-24	1.07831e-23	up	0.165311	0.0401826	0.22142	stable
TRIM25	0.802292	8.88656e-31	1.18135e-29	up	0.053604	0.44201	0.816382	stable
LOC100129550	0.802538	2.29628e-21	1.90205e-20	up	0.007594	0.931255	0.988854	stable
LOC285758	0.802555	2.43443e-24	2.35408e-23	up	0.445259	8.36771e-08	6.76739e-06	stable
GNG5	0.803261	6.57549e-60	4.11832e-58	up	0.293911	7.35174e-11	2.7578e-08	stable
RAB8B	0.803776	4.84536e-43	1.14938e-41	up	0.219942	9.46654e-05	0.0020139	stable
ZFYVE16	0.805133	8.38782e-32	1.1702e-30	up	0.0331582	0.628137	0.907866	stable
OMG	0.805311	5.55547e-30	7.1377e-29	up	0.333006	4.29001e-06	0.000166051	stable
SHOC2	0.806187	5.20705e-43	1.23227e-41	up	0.0927264	0.0974233	0.393234	stable
RANBP9	0.807176	3.31368e-39	6.5204e-38	up	0.349765	1.14071e-08	1.47879e-06	stable
LINC00884	0.807304	5.9194e-30	7.58317e-29	up	0.469995	1.9924e-10	6.22262e-08	stable
DDAH2	0.807767	1.61316e-61	1.15365e-59	up	0.332255	1.39288e-13	1.56182e-10	stable
UBL5	0.811561	1.85379e-49	6.16093e-48	up	0.222063	1.69835e-05	0.000501352	stable
CAPNS2	0.811944	2.35947e-36	4.06242e-35	up	0.261085	4.53799e-05	0.001112	stable
MIR2355	0.812198	5.72526e-27	6.31076e-26	up	0.246442	0.00147784	0.0181792	stable
TSPO	0.812727	1.66798e-64	1.43103e-62	up	0.173852	3.69639e-05	0.000947241	stable
GYG2-AS1	0.813705	1.65391e-44	4.19866e-43	up	0.192038	0.000545501	0.00822368	stable
ARL11	0.815215	7.80087e-49	2.49497e-47	up	0.116734	0.0240971	0.15466	stable
TTN-AS1	0.816101	5.91469e-26	6.19334e-25	up	0.11816	0.136227	0.476096	stable
ROCK1	0.818045	8.70454e-24	8.16968e-23	up	0.160503	0.0564053	0.278914	stable
UBXN2B	0.818107	9.80907e-31	1.30178e-29	up	-0.0438328	0.537858	0.867397	stable
PGM2	0.818108	3.75457e-28	4.39256e-27	up	0.468555	1.61439e-09	3.15378e-07	stable
PROS1	0.820735	3.37876e-25	3.40595e-24	up	0.345571	2.70438e-05	0.000731293	stable
IL1RAP	0.820926	3.60409e-15	1.89666e-14	up	0.0832287	0.454917	0.823166	stable
SNORA10	0.822042	1.21166e-17	7.84952e-17	up	-0.153338	0.13185	0.467822	stable
UBE2H	0.822849	3.03692e-31	4.12902e-30	up	0.181371	0.010811	0.0854446	stable
HIF1A	0.823158	6.81378e-26	7.11894e-25	up	0.121613	0.129023	0.461282	stable
GPR42	0.824892	3.75131e-24	3.59009e-23	up	0.397416	3.1834e-06	0.000130982	stable
MIR617	0.826137	1.17831e-32	1.71124e-31	up	0.0186233	0.78729	0.95595	stable
LILRB3	0.826792	9.99218e-57	5.09161e-55	up	0.261314	4.96034e-08	4.51378e-06	stable
PLXNC1	0.826965	3.45654e-27	3.85217e-26	up	0.022376	0.77382	0.952401	stable
SNORA34	0.827318	8.93767e-23	7.95646e-22	up	0.0544579	0.53232	0.864893	stable
ROPN1L	0.827331	6.54089e-36	1.10699e-34	up	0.00114693	0.985891	0.997425	stable
MIR3690	0.82805	1.22609e-24	1.20277e-23	up	-0.0105397	0.898983	0.981762	stable
CHSY1	0.828575	1.42206e-26	1.53557e-25	up	-0.0438627	0.579613	0.887163	stable
NPTN	0.829033	1.67102e-37	3.02712e-36	up	0.204954	0.00128425	0.0162194	stable
ARHGAP18	0.829915	5.03114e-36	8.55791e-35	up	0.399352	2.39876e-09	4.34879e-07	stable
SLC22A15	0.832468	1.08353e-37	1.98684e-36	up	0.00837447	0.894507	0.981087	stable
SLC2A14	0.8325	2.21208e-61	1.55381e-59	up	0.224259	6.96368e-07	3.72893e-05	stable
CLIC1	0.834209	1.12074e-75	2.27121e-73	up	0.197054	2.47959e-07	1.63124e-05	stable
LINC00694	0.834332	6.56574e-37	1.15875e-35	up	0.100515	0.118209	0.439704	stable
RNA5SP162	0.835352	3.01491e-27	3.36904e-26	up	0.020302	0.796026	0.95866	stable
CD58	0.835602	1.16073e-54	5.25071e-53	up	0.193511	8.43653e-05	0.00183803	stable
CHMP2B	0.835796	1.07643e-39	2.15052e-38	up	0.203182	0.00100108	0.0132531	stable
FLOT1	0.836359	2.45181e-47	7.28958e-46	up	0.279979	4.05909e-07	2.42189e-05	stable
MYL12A	0.837924	3.00105e-50	1.04155e-48	up	0.333691	4.81842e-10	1.2493e-07	stable
CHUK	0.838262	3.96322e-40	8.07098e-39	up	0.171961	0.00504116	0.0477646	stable
MYL8P	0.83944	4.54349e-43	1.07886e-41	up	0.354192	3.18833e-09	5.47081e-07	stable
CHMP5	0.839614	1.20561e-28	1.44622e-27	up	0.330879	2.01261e-05	0.000573245	stable
TMCO3	0.839903	2.96077e-48	9.22272e-47	up	0.240932	9.64835e-06	0.000319601	stable
GNAI3	0.840674	2.83979e-40	5.82859e-39	up	0.250531	5.02021e-05	0.0012075	stable
C4orf3	0.84108	2.80669e-68	3.05457e-66	up	0.190158	5.30863e-06	0.000197146	stable
AGPAT9	0.842111	2.44417e-41	5.30369e-40	up	0.198339	0.00104211	0.0136935	stable
KIF11	0.842503	2.91973e-19	2.12869e-18	up	0.468917	3.01792e-06	0.000125639	stable
PTPN22	0.842657	6.93068e-20	5.23713e-19	up	0.415696	2.27842e-05	0.000634351	stable
EIF4E3	0.843735	7.8164e-58	4.29312e-56	up	0.132728	0.00501467	0.0475336	stable
RAB1A	0.843857	2.36512e-38	4.50311e-37	up	0.19983	0.00173136	0.0206321	stable
TWF1	0.844135	1.23633e-46	3.51714e-45	up	0.163655	0.00323294	0.0336647	stable
ZDHHC2	0.844549	3.08025e-39	6.07293e-38	up	0.21635	0.000588755	0.00875781	stable
PECR	0.844733	7.34189e-42	1.63645e-40	up	0.379593	6.99658e-10	1.63927e-07	stable
FAM200B	0.845292	2.52162e-43	6.04871e-42	up	0.158936	0.00666898	0.0590108	stable
PPP1CB	0.845359	6.50875e-52	2.47849e-50	up	0.084935	0.0971673	0.392676	stable
VSTM1	0.845509	4.73547e-18	3.15592e-17	up	0.600104	1.43018e-08	1.7726e-06	up
JAK3	0.845692	5.33562e-44	1.31937e-42	up	0.323266	4.4962e-08	4.23911e-06	stable
PTEN	0.845762	1.55474e-39	3.09381e-38	up	0.0232062	0.708644	0.933447	stable
SCYL2	0.845842	6.99516e-37	1.23207e-35	up	0.271794	3.88272e-05	0.000980531	stable
ARL8A	0.846175	3.32978e-53	1.37809e-51	up	0.271682	1.25799e-07	9.44459e-06	stable
TFDP1	0.847439	4.79771e-38	9.00583e-37	up	-0.0952817	0.136541	0.476389	stable
CCR1	0.847491	2.03668e-16	1.19594e-15	up	0.203393	0.0639362	0.303002	stable
FAM198B	0.848078	2.58372e-18	1.75744e-17	up	-0.137014	0.181504	0.557039	stable
DNAJC13	0.848342	2.28897e-28	2.71029e-27	up	0.569991	2.03026e-12	1.37673e-09	stable
RAB31	0.849372	2.25822e-35	3.73579e-34	up	0.355945	2.30336e-07	1.5441e-05	stable
EXOSC4	0.850134	1.08554e-39	2.16809e-38	up	0.409846	1.99412e-10	6.22262e-08	stable
CMTM5	0.851349	2.86124e-21	2.3537e-20	up	0.609506	3.10614e-10	8.90465e-08	up
GYPA	0.851628	9.94322e-12	3.53494e-11	up	0.165587	0.221579	0.614535	stable
OTTHUMG00000018892	0.851815	5.2066e-38	9.74742e-37	up	0.462727	4.68697e-12	2.95124e-09	stable
FAM217B	0.852066	2.46967e-39	4.88414e-38	up	0.034308	0.584817	0.889198	stable
MTF1	0.85227	1.92445e-30	2.5231e-29	up	0.502272	8.10298e-11	2.96086e-08	stable
RRAGD	0.852769	8.06004e-52	3.05437e-50	up	0.148798	0.00418714	0.0412877	stable
ALCAM	0.853219	1.01617e-24	1.00187e-23	up	0.490401	2.21494e-08	2.46768e-06	stable
ORM1	0.855301	8.25095e-24	7.75946e-23	up	-0.327947	0.000216188	0.0038994	stable
MILR1	0.85794	2.10419e-28	2.49771e-27	up	0.270726	0.000640213	0.0093439	stable
PXK	0.859115	8.39963e-36	1.41343e-34	up	0.1832	0.00697635	0.0611171	stable
HHEX	0.859577	4.43799e-66	4.23519e-64	up	0.225546	3.05576e-07	1.91557e-05	stable
LIMK2	0.859891	6.90426e-37	1.21697e-35	up	0.0280944	0.671321	0.923573	stable
KLF7-IT1	0.860362	3.43104e-28	4.0234e-27	up	0.313086	9.38172e-05	0.00200069	stable
FBXL5	0.860464	3.94204e-50	1.35744e-48	up	0.0826617	0.122093	0.447241	stable
POC1B	0.860928	2.03235e-48	6.37578e-47	up	0.216388	9.57821e-05	0.00203092	stable
HSDL2	0.864624	4.24118e-33	6.31547e-32	up	0.111479	0.120152	0.442918	stable
CTNNAL1	0.864688	2.87089e-19	2.09416e-18	up	0.15454	0.127327	0.458256	stable
TMED8	0.864745	4.24382e-45	1.11218e-43	up	0.115758	0.0462724	0.24371	stable
IFNAR1	0.865695	2.04129e-29	2.54163e-28	up	-0.0299134	0.69937	0.930771	stable
EXT1	0.865858	1.1626e-40	2.43584e-39	up	0.238492	0.000157175	0.00300963	stable
CCNA2	0.865911	1.25102e-16	7.48119e-16	up	0.58763	2.25824e-07	1.52224e-05	up
OTTHUMG00000164595	0.866146	1.06878e-40	2.24526e-39	up	0.215147	0.000630823	0.00924375	stable
TGFBR1	0.866263	3.58634e-41	7.73691e-40	up	0.274113	1.2876e-05	0.000399849	stable
FUT7	0.867929	6.32931e-65	5.55868e-63	up	0.105716	0.0171146	0.120169	stable
SNORA71C	0.869823	9.79304e-30	1.23947e-28	up	0.0461693	0.550322	0.873603	stable
GNAQ	0.870241	1.78197e-36	3.08316e-35	up	0.301197	1.13484e-05	0.000364281	stable
XRCC4	0.871898	8.12732e-45	2.10258e-43	up	0.244592	3.91305e-05	0.000985572	stable
PPP1R12A	0.872386	7.16572e-34	1.10628e-32	up	0.147887	0.038294	0.213936	stable
COPS2	0.872452	5.15437e-19	3.69901e-18	up	0.164169	0.111418	0.424914	stable
ALPK1	0.873061	7.1365e-34	1.10225e-32	up	0.206117	0.00403227	0.0400349	stable
OTTHUMG00000001096	0.873878	2.2454e-25	2.28601e-24	up	0.329861	0.000150712	0.00291117	stable
APMAP	0.874104	1.15626e-40	2.42326e-39	up	0.0803619	0.202274	0.587859	stable
MKI67	0.876758	4.85497e-20	3.70428e-19	up	0.518358	4.03207e-07	2.41182e-05	stable
MAN1A1	0.876878	9.41426e-33	1.37316e-31	up	0.463701	8.10883e-10	1.85609e-07	stable
OTTHUMG00000156440	0.878228	5.8472e-57	3.02097e-55	up	0.133302	0.00741444	0.0641031	stable
LPP-AS2	0.879027	4.13577e-47	1.20673e-45	up	0.126579	0.0270885	0.168541	stable
UBE2W	0.880424	2.15951e-39	4.27916e-38	up	0.190946	0.00343904	0.0353236	stable
SELP	0.880504	9.73013e-19	6.83532e-18	up	0.484038	5.66045e-06	0.000207265	stable
ASPM	0.88197	3.27725e-23	2.99187e-22	up	0.446486	1.84826e-06	8.39311e-05	stable
SUCNR1	0.882417	4.95526e-22	4.25807e-21	up	0.409595	2.14987e-05	0.00060525	stable
USP15	0.883687	7.4768e-32	1.04579e-30	up	0.0465069	0.535579	0.866576	stable
LPCAT2	0.885446	3.1589e-30	4.10495e-29	up	0.408517	2.84673e-07	1.81045e-05	stable
PGK1	0.886961	2.51794e-37	4.52414e-36	up	0.352061	3.67428e-07	2.23188e-05	stable
PRKAR2B	0.887212	3.61985e-18	2.43404e-17	up	0.458788	2.68182e-05	0.000727007	stable
QPCT	0.889442	8.44028e-40	1.69368e-38	up	-0.0799071	0.219536	0.612264	stable
SAT1	0.889993	8.84517e-40	1.77263e-38	up	0.0936295	0.15085	0.504356	stable
PDZD8	0.890435	2.6086e-42	5.96132e-41	up	0.0877789	0.159956	0.521054	stable
RBMS1	0.892549	5.9347e-43	1.39977e-41	up	0.235721	0.000166044	0.00314868	stable
RP2	0.8936	1.55073e-54	6.96573e-53	up	0.198743	0.000161157	0.00307337	stable
FGFR1OP2	0.894356	5.40856e-44	1.33647e-42	up	0.299129	1.4833e-06	6.97379e-05	stable
SLC51A	0.894733	6.64117e-44	1.63589e-42	up	0.369318	4.23429e-09	6.7867e-07	stable
MB21D1	0.89663	3.04202e-40	6.23822e-39	up	0.195136	0.00289627	0.0309054	stable
RNF10	0.897805	4.70528e-33	6.98149e-32	up	0.0437774	0.556374	0.876076	stable
SSFA2	0.902137	6.53957e-55	3.01432e-53	up	0.193516	0.000251533	0.00439407	stable
LRRFIP2	0.902243	1.34588e-55	6.48331e-54	up	0.199481	0.000141612	0.00276866	stable
C9orf72	0.902597	4.90918e-36	8.35247e-35	up	0.082712	0.241874	0.63953	stable
FLVCR2	0.902924	2.6857e-27	3.00641e-26	up	0.325228	0.000150874	0.00291349	stable
KLHL8	0.90296	5.69649e-37	1.00862e-35	up	0.222227	0.00149973	0.0183876	stable
NQO2	0.903892	3.6018e-38	6.80992e-37	up	0.206905	0.00252616	0.027901	stable
TPST1	0.905873	4.13671e-30	5.34505e-29	up	0.0947007	0.236034	0.632904	stable
MYL6	0.906754	1.19669e-44	3.07559e-43	up	0.297217	1.85337e-06	8.40007e-05	stable
SEC24A	0.906955	3.29136e-31	4.46121e-30	up	0.562439	4.60136e-12	2.92344e-09	stable
KPNA4	0.907188	3.69437e-32	5.24011e-31	up	0.416245	1.10277e-07	8.47176e-06	stable
NDUFB3	0.907831	3.26707e-57	1.71687e-55	up	0.269499	2.36121e-07	1.56941e-05	stable
HIST1H4D	0.908071	1.38578e-25	1.42379e-24	up	0.358736	6.82603e-05	0.0015454	stable
ACSL3	0.908705	6.53896e-39	1.27459e-37	up	0.144431	0.0329156	0.193249	stable
OTTHUMG00000002408	0.912243	5.37236e-25	5.3764e-24	up	-0.152555	0.0930907	0.382422	stable
CKAP4	0.912689	1.12947e-67	1.1818e-65	up	0.234794	3.08418e-07	1.93167e-05	stable
PDCD10	0.912979	5.91926e-42	1.32522e-40	up	0.214799	0.00093685	0.0125919	stable
FBXO9	0.913639	6.5694e-47	1.90264e-45	up	0.19643	0.0010615	0.0138891	stable
OTTHUMG00000041032	0.914708	5.43924e-31	7.29261e-30	up	0.0283522	0.72003	0.937262	stable
MTHFD2	0.916288	1.606e-37	2.91156e-36	up	0.452898	3.35777e-10	9.47201e-08	stable
C20orf24	0.916304	4.70375e-60	2.97509e-58	up	0.210458	2.85972e-05	0.000767412	stable
ELL2	0.916642	5.45754e-40	1.10694e-38	up	0.409911	2.56618e-09	4.6167e-07	stable
NUSAP1	0.91668	1.24542e-29	1.56812e-28	up	0.39965	1.57384e-06	7.33591e-05	stable
UBE2F	0.916746	2.00688e-54	8.9407e-53	up	0.259184	1.98328e-06	8.8974e-05	stable
SNORA38B	0.916785	2.75354e-08	6.28746e-08	up	-0.409159	0.0242498	0.15522	stable
SELT	0.917265	2.46952e-48	7.72318e-47	up	0.305128	3.23926e-07	2.01449e-05	stable
OTTHUMG00000017996	0.917268	5.09379e-31	6.83595e-30	up	0.287784	0.000329096	0.00546992	stable
RHOT1	0.917917	5.26255e-50	1.79725e-48	up	0.278181	1.71325e-06	7.88153e-05	stable
VTRNA2-1	0.920676	1.7594e-12	6.86957e-12	up	0.28858	0.0410721	0.224886	stable
VAPA	0.921783	4.38035e-52	1.69573e-50	up	0.0536964	0.334261	0.737624	stable
GMFB	0.922493	8.95026e-42	1.9874e-40	up	0.217787	0.000931982	0.012536	stable
SGMS2	0.922502	5.93255e-38	1.10829e-36	up	0.356169	5.55143e-07	3.13454e-05	stable
MIR4772	0.923766	2.39667e-26	2.55975e-25	up	-0.0441212	0.619129	0.90428	stable
S100P	0.923925	6.19067e-46	1.6935e-44	up	0.185085	0.00262246	0.0286868	stable
ZDHHC19	0.925618	6.02415e-40	1.21626e-38	up	0.473528	1.46653e-11	7.66105e-09	stable
ZAK	0.928436	2.0891e-55	9.96817e-54	up	0.271087	6.72802e-07	3.6303e-05	stable
OTTHUMG00000039860	0.929088	4.12731e-28	4.81506e-27	up	0.349996	5.51483e-05	0.00130057	stable
RABGEF1	0.929441	2.87402e-44	7.20785e-43	up	0.237532	0.000196455	0.00361532	stable
FAM151B	0.930142	6.00917e-51	2.18221e-49	up	0.472548	3.71687e-15	9.70833e-12	stable
LINC00266-1	0.93132	5.16744e-28	6.00467e-27	up	0.3646	2.9505e-05	0.000787876	stable
SLC39A8	0.931351	6.94531e-21	5.57736e-20	up	0.537439	3.88079e-07	2.32725e-05	stable
MIR4441	0.931586	1.19893e-34	1.91875e-33	up	0.0770143	0.303702	0.70844	stable
RNA5SP39	0.931616	2.71112e-21	2.23412e-20	up	-0.199627	0.0519902	0.263777	stable
OAT	0.931654	2.03758e-43	4.91101e-42	up	0.261152	5.80612e-05	0.00135854	stable
GALNT3	0.936076	7.89601e-47	2.27657e-45	up	0.482677	4.75486e-14	7.28972e-11	stable
NFE2	0.937213	1.96889e-56	9.84367e-55	up	0.0930606	0.080935	0.351861	stable
CPD	0.939399	2.41015e-25	2.44739e-24	up	-0.0681171	0.461729	0.826989	stable
UBE2D1	0.93948	2.13486e-41	4.65255e-40	up	0.112843	0.0919844	0.37998	stable
SKAP2	0.939799	2.35302e-38	4.48249e-37	up	0.230275	0.00119601	0.0153067	stable
GPR27	0.940528	2.35567e-52	9.23965e-51	up	-0.0958711	0.0903911	0.375957	stable
HIST1H2AI	0.940644	6.87778e-48	2.10066e-46	up	0.425559	1.16109e-11	6.46114e-09	stable
SCARNA22	0.941046	1.36404e-40	2.84688e-39	up	0.20537	0.00266191	0.0290059	stable
GNS	0.942018	2.9748e-35	4.88797e-34	up	0.390992	3.14616e-07	1.96525e-05	stable
RHAG	0.942331	4.87443e-17	3.01491e-16	up	0.287066	0.0163341	0.116051	stable
SIAH2	0.943154	3.43526e-20	2.64279e-19	up	0.267544	0.0130127	0.0980126	stable
VPS54	0.944123	7.5396e-35	1.2173e-33	up	0.341899	8.51247e-06	0.000288479	stable
DAAM2	0.944537	1.36897e-26	1.4805e-25	up	0.226645	0.0124399	0.0948326	stable
OTTHUMG00000002525	0.944602	4.52147e-23	4.0954e-22	up	-0.164315	0.0968279	0.391758	stable
FAM160B1	0.945338	5.25412e-46	1.44065e-44	up	0.184105	0.00339466	0.0350156	stable
C11orf82	0.946038	2.80072e-34	4.40292e-33	up	0.635544	3.35322e-15	9.45916e-12	up
CDC42EP3	0.947578	6.08671e-51	2.20809e-49	up	0.108341	0.0628473	0.299684	stable
TMEM165	0.948217	1.1325e-56	5.74171e-55	up	0.243245	8.20827e-06	0.000280054	stable
IRS2	0.949661	1.84227e-24	1.79278e-23	up	-0.125611	0.189755	0.56953	stable
FLOT2	0.953001	8.84336e-44	2.16024e-42	up	0.271934	3.88477e-05	0.000980531	stable
SKIL	0.956581	2.63879e-36	4.53891e-35	up	0.206633	0.00581346	0.0532169	stable
HAUS4	0.961157	2.47119e-46	6.90747e-45	up	0.236761	0.000208828	0.00379469	stable
CD274	0.962203	8.6918e-13	3.52506e-12	up	0.606726	3.68726e-05	0.000946276	up
MSL3	0.9659	4.13373e-43	9.82883e-42	up	0.201625	0.00272432	0.0294855	stable
CASP5	0.966542	6.99254e-19	4.95962e-18	up	0.236934	0.0392262	0.217737	stable
HIP1	0.972913	1.88384e-31	2.58672e-30	up	0.256417	0.00226141	0.0255416	stable
MIR4668	0.97418	1.72477e-27	1.954e-26	up	0.124821	0.171154	0.540419	stable
GTDC1	0.974882	4.81064e-41	1.02597e-39	up	0.35894	4.71712e-07	2.74477e-05	stable
NABP1	0.975318	3.02583e-48	9.41707e-47	up	0.0746479	0.230651	0.625999	stable
KCNJ2-AS1	0.97545	1.10126e-35	1.84169e-34	up	0.0575401	0.453921	0.822639	stable
OTTHUMG00000164159	0.977036	6.00564e-38	1.12165e-36	up	0.0924172	0.210938	0.600285	stable
OTTHUMG00000039487	0.977345	1.27712e-45	3.42979e-44	up	0.226418	0.000552105	0.00830813	stable
GALNT2	0.984498	7.5983e-36	1.28164e-34	up	0.622855	1.77454e-14	3.2933e-11	up
CNEP1R1	0.985114	5.1081e-42	1.14616e-40	up	0.114933	0.0981301	0.394901	stable
MANSC1	0.986184	1.64839e-26	1.77453e-25	up	0.214925	0.0233436	0.15077	stable
PAG1	0.987572	1.85234e-34	2.93622e-33	up	0.588058	1.45032e-12	1.07664e-09	up
LAMTOR5	0.988241	4.87963e-58	2.70752e-56	up	0.077651	0.157827	0.517814	stable
LINC00266-3	0.99095	2.34555e-29	2.9148e-28	up	0.31201	0.000503492	0.0077174	stable
GK3P	0.991283	2.49913e-47	7.42716e-46	up	0.124657	0.0525619	0.265722	stable
SLC36A4	0.992969	3.40846e-31	4.61904e-30	up	0.0964322	0.259858	0.659559	stable
AIM2	0.992994	2.7252e-27	3.04966e-26	up	0.327754	0.000503705	0.00771899	stable
TMTC1	0.993377	2.28605e-20	1.77789e-19	up	0.231337	0.0400468	0.220811	stable
VSIG4	0.999846	3.99976e-25	4.02677e-24	up	0.316483	0.00152662	0.0186621	stable
ANLN	1.00069	6.18053e-28	7.16067e-27	up	0.545179	1.02e-08	1.35468e-06	stable
MS4A3	1.00076	1.14329e-11	4.03746e-11	up	0.533437	0.000920739	0.0124175	stable
DDX60L	1.00164	3.81829e-31	5.16171e-30	up	0.214602	0.0133972	0.100254	stable
CD59	1.0018	9.1647e-61	6.09738e-59	up	0.265091	1.29226e-06	6.26351e-05	stable
SEC62	1.0028	8.44161e-40	1.69368e-38	up	0.193843	0.0085459	0.0714586	stable
SCARNA18	1.00355	4.93076e-26	5.18075e-25	up	0.210726	0.0307221	0.184103	stable
FAR2	1.00498	2.08593e-28	2.47695e-27	up	0.695341	4.80269e-13	4.08073e-10	up
KL	1.00857	5.75249e-59	3.37226e-57	up	0.253039	6.93062e-06	0.000244262	stable
EMR1	1.00952	7.5334e-15	3.85263e-14	up	0.514522	0.000245	0.00430075	stable
EMILIN2	1.01109	1.25667e-52	5.03546e-51	up	0.4983	5.30226e-15	1.24644e-11	stable
PIK3AP1	1.01297	1.35492e-38	2.60362e-37	up	0.44195	1.29321e-08	1.64326e-06	stable
SLC40A1	1.01397	9.90079e-50	3.33127e-48	up	0.251089	8.90045e-05	0.00191953	stable
EBLN2	1.01493	1.61814e-43	3.91478e-42	up	0.0688848	0.323322	0.72758	stable
CD63	1.01769	4.02371e-64	3.35816e-62	up	0.398417	3.18743e-13	2.91987e-10	stable
SGTB	1.01783	2.86663e-35	4.71684e-34	up	0.419567	3.72586e-07	2.25738e-05	stable
GABARAPL2	1.01783	2.26484e-40	4.67026e-39	up	0.165817	0.0249746	0.158629	stable
MIR4451	1.01958	8.94775e-24	8.39013e-23	up	0.299825	0.00440136	0.0429616	stable
LOC731424	1.02042	4.25803e-34	6.63915e-33	up	-0.0644401	0.436806	0.812966	stable
LACTB	1.02234	1.05837e-36	1.84888e-35	up	0.300069	0.000173551	0.00325687	stable
VAMP7	1.02284	1.78449e-52	7.07009e-51	up	0.366707	6.18737e-09	9.09067e-07	stable
ATP13A3	1.02557	1.16865e-25	1.20562e-24	up	0.466327	4.82233e-06	0.00018294	stable
CD55	1.02571	1.72813e-53	7.20715e-52	up	0.0862432	0.155499	0.513425	stable
SNORA71D	1.02751	1.8464e-30	2.42302e-29	up	-0.00375486	0.96667	0.994766	stable
CAPZA1	1.02764	3.44009e-52	1.33815e-50	up	0.192021	0.00207269	0.0238182	stable
ADM	1.03066	2.74933e-73	4.48822e-71	up	0.17676	0.000228434	0.00407432	stable
C19orf38	1.03428	2.90926e-45	7.6929e-44	up	0.393845	2.76677e-08	2.93197e-06	stable
SERPINB10	1.03771	1.07649e-30	1.42648e-29	up	0.284843	0.0017566	0.02088	stable
TLR1	1.0443	4.98556e-39	9.75574e-38	up	0.0778171	0.314833	0.719172	stable
SQRDL	1.04516	5.19064e-58	2.87557e-56	up	0.407666	1.44323e-11	7.60875e-09	stable
CAB39	1.04668	9.35672e-49	2.98311e-47	up	0.257779	0.000121391	0.00244596	stable
RIOK3	1.04735	1.91553e-25	1.95809e-24	up	0.164272	0.111087	0.424152	stable
EIF1AY	1.04781	4.33929e-11	1.42467e-10	up	0.0138119	0.936119	0.989812	stable
UTY	1.04793	3.89533e-08	8.72042e-08	up	-0.168552	0.420443	0.802677	stable
OTTHUMG00000002331	1.04802	7.18303e-34	1.10871e-32	up	0.364915	2.58501e-05	0.000704801	stable
LY96	1.04908	9.07321e-31	1.20548e-29	up	0.187505	0.0403644	0.222045	stable
NME8	1.05008	2.87418e-33	4.31543e-32	up	0.163677	0.0596463	0.289301	stable
SNORA24	1.05137	7.74601e-20	5.83437e-19	up	0.128523	0.287784	0.691373	stable
LOC399715	1.05197	1.90719e-39	3.78342e-38	up	-0.00328645	0.966112	0.994766	stable
HIST1H3B	1.05584	1.81915e-17	1.16259e-16	up	0.658214	8.9685e-07	4.62682e-05	up
SPTLC2	1.05823	4.0458e-43	9.62625e-42	up	0.327032	1.0865e-05	0.000351482	stable
FPR2	1.05876	1.99648e-36	3.44839e-35	up	0.25268	0.00229023	0.0257927	stable
DEFA4	1.05925	5.30689e-11	1.72271e-10	up	0.411711	0.0192341	0.130754	stable
TRPS1	1.06017	2.7735e-32	3.96103e-31	up	0.390029	1.68591e-05	0.000498722	stable
SNORA38	1.06319	1.1199e-17	7.27109e-17	up	-0.0651101	0.619793	0.904583	stable
ALOX5	1.06393	2.23301e-50	7.80756e-49	up	0.287178	1.70178e-05	0.000501942	stable
SNORA71A	1.06799	1.6018e-31	2.20848e-30	up	0.158106	0.0841808	0.359974	stable
EMBP1	1.07069	4.03808e-41	8.66902e-40	up	0.266085	0.000573531	0.00857294	stable
RHOU	1.07695	2.97226e-45	7.85065e-44	up	0.303578	3.18561e-05	0.000839893	stable
PCMT1	1.07721	1.95443e-76	4.22799e-74	up	0.371257	1.26225e-13	1.56182e-10	stable
WIPI1	1.07785	6.27587e-47	1.81912e-45	up	0.400755	2.59946e-08	2.79798e-06	stable
TRIB1	1.07799	2.05373e-42	4.7239e-41	up	0.109279	0.147792	0.498411	stable
LOC100507507	1.0796	1.03315e-70	1.35429e-68	up	0.262579	5.1178e-07	2.93195e-05	stable
2022-03-01	1.083	7.07049e-42	1.57695e-40	up	-0.103574	0.00294919	0.0313507	stable
TLR4	1.08318	2.70665e-38	5.13674e-37	up	0.0300114	0.712008	0.934611	stable
OTTHUMG00000163182	1.08607	1.03909e-37	1.90684e-36	up	0.0212427	0.796487	0.958843	stable
MIR21	1.09052	4.48893e-32	6.34033e-31	up	-0.120592	0.191472	0.572407	stable
CLIC2	1.09056	2.82381e-21	2.324e-20	up	0.362092	0.0027333	0.0295464	stable
OTTHUMG00000154036	1.0918	1.07451e-51	4.03717e-50	up	0.439309	1.45586e-10	4.77541e-08	stable
IL10RB-AS1	1.09335	8.10304e-55	3.71313e-53	up	0.299604	3.51214e-06	0.000140971	stable
GALNT14	1.09649	1.72015e-52	6.83053e-51	up	0.420088	6.09868e-10	1.48823e-07	stable
IL4R	1.09666	8.47549e-51	3.05425e-49	up	0.0399026	0.553635	0.875008	stable
NECAB1	1.09918	7.74184e-32	1.08179e-30	up	0.636019	5.15738e-11	2.02063e-08	up
LRG1	1.10143	6.98429e-45	1.81286e-43	up	0.200807	0.00698796	0.061196	stable
ACN9	1.1038	2.11595e-45	5.63532e-44	up	0.3539	2.33209e-06	0.00010171	stable
OTTHUMG00000041038	1.10433	3.44308e-38	6.51507e-37	up	0.0288558	0.728216	0.939711	stable
CLEC4E	1.10684	1.77344e-27	2.00688e-26	up	0.129257	0.2123	0.601967	stable
MMADHC	1.117	5.76202e-55	2.66462e-53	up	0.364539	3.91397e-08	3.82935e-06	stable
GK	1.12105	8.43988e-34	1.29788e-32	up	0.139608	0.12793	0.459648	stable
MMRN1	1.12143	8.5743e-29	1.03648e-27	up	0.608943	6.01971e-09	8.89995e-07	up
SLC25A24	1.12667	2.82939e-50	9.82942e-49	up	0.44757	5.20969e-10	1.32637e-07	stable
ETS2	1.13194	1.52054e-42	3.517e-41	up	0.292474	0.000250284	0.0043755	stable
DSC2	1.13583	7.4479e-21	5.97212e-20	up	0.466061	0.000268863	0.00463595	stable
TNFSF13B	1.14233	3.78745e-39	7.4381e-38	up	0.0611733	0.468971	0.831726	stable
BNIP2	1.14415	9.65632e-51	3.46033e-49	up	0.228163	0.0012979	0.0163657	stable
SCPEP1	1.14633	2.03164e-31	2.78316e-30	up	0.617157	1.14337e-09	2.43436e-07	up
SLC22A4	1.14751	1.4574e-52	5.81665e-51	up	0.153714	0.0258829	0.162933	stable
SYCP2	1.1499	4.28401e-31	5.77118e-30	up	0.548556	6.8732e-08	5.77046e-06	stable
THBS1	1.1532	6.45277e-23	5.79779e-22	up	0.458724	0.000180274	0.00336069	stable
CACNA1E	1.15321	1.9468e-59	1.1795e-57	up	0.42406	7.71282e-11	2.8628e-08	stable
B3GNT2	1.1559	1.30417e-57	7.04244e-56	up	0.315316	1.66742e-06	7.70584e-05	stable
GPR97	1.15931	1.5116e-40	3.14556e-39	up	0.142341	0.0895613	0.373935	stable
MEF2A	1.15944	8.82912e-61	5.88522e-59	up	0.277772	1.08762e-05	0.000351685	stable
LOC100127983	1.16324	2.28223e-39	4.51853e-38	up	0.526675	2.4294e-09	4.39304e-07	stable
MCTP1	1.16437	2.23354e-60	1.44776e-58	up	0.404177	4.49716e-10	1.18784e-07	stable
RALGAPA2	1.16725	1.98204e-46	5.56446e-45	up	0.252376	0.00108287	0.0141064	stable
SF3B14	1.16841	2.88657e-53	1.19676e-51	up	0.236078	0.000736173	0.0103793	stable
CARD6	1.17583	1.96978e-59	1.1924e-57	up	0.427535	1.21283e-10	4.12315e-08	stable
SLCO4C1	1.17622	3.10079e-27	3.46281e-26	up	0.333259	0.00278766	0.029966	stable
FAR1	1.17986	5.39688e-52	2.0764e-50	up	0.280708	9.96063e-05	0.00209375	stable
WDFY3-AS1	1.1811	2.28525e-50	7.97834e-49	up	0.0936075	0.20029	0.585066	stable
EMB	1.18196	5.34053e-48	1.64038e-46	up	0.28252	0.000222961	0.00399591	stable
PPBP	1.1852	3.09562e-18	2.09553e-17	up	0.61903	2.14418e-05	0.00060389	up
OTTHUMG00000160549	1.18751	1.25878e-48	3.98801e-47	up	-0.182778	0.0157159	0.112957	stable
TLR2	1.1936	1.71576e-34	2.72402e-33	up	0.143414	0.136511	0.476389	stable
SNORA2A	1.19651	3.60075e-23	3.28082e-22	up	0.0502238	0.687222	0.927601	stable
ST3GAL4-AS1	1.19747	8.87483e-64	7.26078e-62	up	0.146098	0.0185426	0.127268	stable
LIN7A	1.1975	1.30611e-56	6.59347e-55	up	0.212127	0.00191049	0.0222443	stable
OTTHUMG00000150176	1.20051	4.80425e-50	1.64391e-48	up	0.46815	1.15603e-09	2.44092e-07	stable
LOC101060626	1.20117	2.37474e-34	3.74494e-33	up	0.379763	0.000110932	0.00228616	stable
TIFA	1.20487	2.76664e-35	4.55656e-34	up	0.59502	1.58192e-09	3.12498e-07	up
ANKRD34B	1.20496	3.86227e-29	4.74776e-28	up	0.694786	5.65599e-10	1.39957e-07	up
CLEC1B	1.20665	1.85382e-31	2.54798e-30	up	0.664942	4.74037e-10	1.24093e-07	up
OTTHUMG00000159435	1.20753	1.14e-26	1.23839e-25	up	0.0671771	0.559574	0.877614	stable
ECRP	1.20906	2.16316e-33	3.26804e-32	up	0.438249	1.46152e-05	0.000444462	stable
PROK2	1.20952	3.90948e-40	7.96614e-39	up	0.0445071	0.612627	0.900803	stable
CAPZA2	1.20978	6.11303e-55	2.81955e-53	up	0.267709	0.000159896	0.00305509	stable
SLC37A3	1.20984	4.6205e-47	1.34483e-45	up	-0.18501	0.0190656	0.129922	stable
RNASE3	1.21199	5.28823e-23	4.77947e-22	up	0.550289	1.9572e-05	0.000561772	stable
FAM20A	1.21441	8.39261e-54	3.5698e-52	up	0.408397	2.58427e-08	2.78904e-06	stable
TRIQK	1.21656	8.7665e-71	1.15775e-68	up	0.108431	0.0606567	0.292652	stable
PPP4R2	1.21778	8.62547e-63	6.59755e-61	up	0.209519	0.00109369	0.0142229	stable
ITGB3	1.2181	3.62993e-18	2.44059e-17	up	0.859344	1.52706e-08	1.88274e-06	up
GPR141	1.22026	1.51754e-43	3.67519e-42	up	0.204575	0.015074	0.109495	stable
TMEM260	1.22748	6.10361e-56	2.99128e-54	up	0.244377	0.000560212	0.00841487	stable
OTTHUMG00000015187	1.22968	3.6306e-09	9.28259e-09	up	0.444311	0.0516953	0.262839	stable
BST1	1.23021	1.15862e-64	1.0038e-62	up	0.271951	1.97553e-05	0.000565884	stable
RAB27A	1.23138	9.32261e-57	4.76074e-55	up	0.278659	7.7218e-05	0.00170763	stable
NEDD4	1.23948	1.4254e-39	2.84206e-38	up	0.611663	8.61132e-11	3.11434e-08	up
GPR160	1.24748	1.24524e-69	1.52727e-67	up	0.268639	1.0273e-05	0.000335875	stable
CD24	1.24843	1.20997e-24	1.18729e-23	up	0.743017	7.85333e-09	1.10107e-06	up
ABCA13	1.25134	1.70414e-34	2.70618e-33	up	0.570208	3.5135e-08	3.49975e-06	stable
PSMA6	1.25225	5.1625e-43	1.22214e-41	up	0.454625	2.9172e-07	1.84181e-05	stable
PADI4	1.25366	8.19573e-42	1.82388e-40	up	0.121921	0.169143	0.53723	stable
B4GALT5	1.25442	1.56951e-57	8.43003e-56	up	0.256044	0.000305604	0.00514862	stable
CPEB4	1.25449	8.53881e-71	1.1298e-68	up	0.203491	0.000694506	0.00993542	stable
ITGAM	1.25957	1.62341e-58	9.33831e-57	up	0.430824	1.84673e-09	3.4916e-07	stable
B3GNT5	1.2624	2.43964e-47	7.25729e-46	up	0.140007	0.0870643	0.367173	stable
SLC25A40	1.26297	1.69051e-33	2.56442e-32	up	0.402679	0.000126072	0.00251807	stable
AZI2	1.27593	1.34147e-55	6.46648e-54	up	0.428005	1.29618e-08	1.64407e-06	stable
GRB10	1.27607	2.07242e-58	1.18151e-56	up	0.450996	5.99877e-10	1.47405e-07	stable
LDHA	1.28674	1.53744e-36	2.66727e-35	up	0.498458	9.61682e-07	4.9037e-05	stable
OTTHUMG00000058520	1.28678	3.64496e-42	8.25212e-41	up	0.69205	2.50295e-13	2.4516e-10	up
ATP8B4	1.28695	8.20588e-35	1.32305e-33	up	0.873087	1.04661e-15	3.95647e-12	up
UBE2J1	1.28932	7.43347e-68	7.85953e-66	up	0.435067	3.4268e-11	1.46731e-08	stable
PGLYRP1	1.29622	9.00079e-35	1.44758e-33	up	0.29241	0.00515206	0.0485617	stable
FEM1C	1.30083	2.48069e-67	2.55395e-65	up	0.218774	0.000739876	0.010419	stable
MIR618	1.30243	1.56408e-38	2.99982e-37	up	0.0129345	0.894275	0.981068	stable
CR1L	1.31294	8.2117e-90	6.73388e-87	up	0.221062	1.59296e-05	0.000476422	stable
MIR223	1.31555	5.65381e-52	2.1658e-50	up	0.261929	0.00108294	0.0141064	stable
LCN2	1.31591	4.18551e-31	5.64279e-30	up	0.734318	3.91228e-10	1.07356e-07	up
RGS18	1.31667	4.56323e-38	8.58397e-37	up	0.119678	0.228271	0.622665	stable
METTL9	1.31775	5.50232e-88	3.59296e-85	up	0.295865	2.32669e-08	2.56785e-06	stable
MIR628	1.32083	1.96135e-57	1.04472e-55	up	0.390739	2.39319e-07	1.58326e-05	stable
CNIH4	1.32279	5.71513e-73	9.03695e-71	up	0.301893	1.26406e-06	6.15056e-05	stable
IFNGR1	1.32325	5.55521e-58	3.07512e-56	up	0.220912	0.00287005	0.030672	stable
UPP1	1.32638	1.07231e-76	2.39311e-74	up	0.357431	3.38611e-09	5.76808e-07	stable
FOLR3	1.32794	3.20964e-33	4.8058e-32	up	0.520455	3.17669e-06	0.000130782	stable
[truncated: 169 more rows]

## Sheet: TableS7
Table S7. Summary of defferentially expressed genes (DEGs) in Sepsis-Healthy, Sepsis shock-Healthy, Sepsis shock-Sepsis comparisons in GSE154198 dataset.
Sepsis vs Healthy					Sepsis shock vs Healthy				Sepsis shock vs Sepsis
Symbol	logFC	P.Value	adj.P.Val	change	logFC	P.Value	adj.P.Val	change	logFC	P.Value	adj.P.Val	change
VPS9D1	1.2799	7.2206e-29	1.38657e-24	up	3.35079	1.85609e-32	3.56425e-28	up	0.832895	2.13329e-09	3.80221e-05	up
[truncated: 4,704 more rows]

## Sheet: TableS8
Table S8. Summary of defferentially expressed genes (DEGs) in Sepsis-Health comparisons in GSE185263 dataset.
[truncated: 7,569 more rows]

[truncated: 1 more sheets: TableS9]
